# Supplementary material for: Anoikis-related biomarkers PARP1 and SDCBP as diagnostic and therapeutic targets for asthma
Source: Sci Rep. 2025 Jul 9;15:24779. doi: 10.1038/s41598-025-09979-9 (PMC12241600; doi:10.1038/s41598-025-09979-9)
Supplement: Supplementary file 3 — Supplementary Material 3 [file 41598_2025_9979_MOESM3_ESM.xlsx]

## Sheet: Table S1
Table S1 anoikis-related genes (ARGs)
Gene symbol
ABHD2
ABHD4
ABL1
ACP1
ACTB
ACTG1
ADAMTSL1
ADCY10
AFAP1L1
AFP
AKT1
AKT2
AKT3
ANGPTL2
ANGPTL4
ANKRD13C
ANXA2
ANXA5
APOBEC3G
AR
ARHGDIA
ARHGDIB
ARHGEF7
ATF2
ATF4
BAD
BAG1
BAG4
BAK1
BAX
BCAR1
BCL2
BCL2L1
BCL2L11
BCL2L15
BCL2L2
BDNF
BID
BIN1
BIRC3
BIRC5
BMF
BMP6
BNIP3
BNIP3L
BRAF
BRCA1
BRCA2
BRMS1
BSG
BST2
BUB1
BUB3
C5AR1
CALR
CASP10
CASP2
CASP3
CASP6
CASP8
CASP9
CAV1
CBL
CCAR2
CCDC178
CCDC80
CCN1
CCN2
CCN6
CCND1
CCR7
CD151
CD24
CD36
CD44
CD63
CDC25C
CDC42
CDCP1
CDH1
CDH2
CDH3
CDK1
CDK11A
CDK11B
CDK2
CDKN1A
CDKN1B
CDKN2A
CDKN3
CDX2
CEACAM1
CEACAM3
CEACAM4
CEACAM5
CEACAM6
CEACAM8
CEBPB
CEMIP
CENPF
CFLAR
CHEK2
CHUK
CLDN1
CLDN18
CLIC4
CLU
CMA1
COL13A1
COL4A2
COPS5
CPEB2
CPT1A
CRABP2
CRYAB
CRYBA1
CSK
CSNK2A1
CSPG4
CTBP1
CTNNA1
CTNNB1
CTNND1
CTTN
CXCL12
CXCL14
CXCL8
CXCR4
CYCS
DAP3
DAPK1
DAPK2
DLG1
DNMT1
DOCK1
DOK2
DYNLL2
E2F1
EDA2R
EDAR
EDIL3
EEF1A1
EEF2K
EFHD2
EGF
EGFR
EHMT2
EIF2AK3
ELANE
ELAVL1
ELK1
ENDOG
EPHA2
EPHB6
ERBB2
ERBB4
ETV4
EZH2
EZR
F10
F3
FADD
FAS
FASLG
FASN
FBLIM1
FBXW7-AS1
FER
FGF2
FN1
FOXA1
FOXC2
FOXO3
FYN
GDF2
GKN1
GLI2
GLO1
GLUD1
GNE
GRHL2
GSK3B
GSTP1
HAVCR2
HGF
HIF1A
HK2
HMCN1
HMGA1
HMOX1
HOTAIR
HOXA10
HRAS
HRC
HSP90B1
HSPA1A
HSPB1
HTRA1
HTRA2
HTRA3
ID2
IFI27
IGF1
IGF1R
IKBKG
IKZF3
IL17A
IL1RAP
IL6
ILK
INHBB
INSR
IQGAP1
IRF6
IRX1
ITGA2
ITGA3
ITGA4
ITGA5
ITGA6
ITGA8
ITGAV
ITGB1
ITGB3
ITGB4
ITGB5
ITPRIP
JUP
KDM3A
KDR
KIF18A
KL
KLF12
KRAS
KRT14
LAMA3
LAMB3
LAMC2
LATS1
LATS2
LCK
LDHA
LGALS1
LGALS3
LGALS8
LMO3
LPAR1
LRP1
LTB4R2
LTF
MAD2L1
MALAT1
MAOA
MAP2K1
MAP2K2
MAP3K1
MAP3K7
MAPK1
MAPK11
MAPK3
MAPK8
MAVS
MCL1
MDM2
MEGF11
MERTK
MET
MGAT5
MIR107
MIR10A
MIR124-1
MIR141
MIR145
MIR181A1
MIR1827
MIR200A
MIR200B
MIR200C
MIR204
MIR21
MIR223
MIR26A1
MIR30B
MIR30C1
MIR363
MIR451A
MIR503
MIR525
MIR630
MIR6744
MIR7-1
MIR99A
MMP11
MMP13
MMP2
MMP3
MMP9
MNX1
MSLN
MTA1
MTDH
MTOR
MUC1
MUC4
MYBBP1A
MYC
MYH9
MYO5A
NAT1
NDRG1
NFE2L2
NGF
NKX2-1
NOS2
NOTCH1
NOTCH3
NOX4
NQO1
NRAS
NRP1
NTF3
NTRK1
NTRK2
NTRK3
OCLN
OGT
OLFM3
ONECUT1
PAK1
PAK2
PAK3
PAK4
PARP1
PBK
PCNA
PDCD4
PDCD6IP
PDGFB
PDGFRB
PDK4
PDPK1
PECAM1
PHLDA2
PIK3C2B
PIK3CA
PIK3CB
PIK3CG
PIK3R1
PIK3R2
PIK3R3
PIN1
PIP5K1C
PITPNC1
PLAT
PLAU
PLAUR
PLG
PLK1
PPARG
PPP1R13B
PPP2CA
PPP2R1A
PPP2R2A
PPP2R2D
PPP2R5A
PRDM1
PRDX1
PRDX4
PRKACA
PRKCA
PRKCI
PRKCQ
PRKD1
PRPF4B
PTEN
PTGS2
PTHLH
PTK2
PTK2B
PTK6
PTPN1
PTPN11
PTRH2
PXN
PYCARD
QSOX1
RAC1
RAC3
RACK1
RAD9A
RAF1
RANBP9
RB1
RBFOX2
RBL2
RELA
RHOA
RHOB
RHOC
RHOG
RHOQ
RIPK1
ROCK1
ROR1
RPS6KA3
RPS6KB1
S100A11
S100A4
S100A7
SATB1
SBSN
SCRIB
SDCBP
SEMA7A
SERPINA1
SERPINB1
SERPINB5
SERPINE1
SESN1
SESN2
SESN3
SETD2
SFN
SFRP1
SH3GLB1
SHC1
SIK1
SIK2
SIRPA
SIRT1
SIRT3
SIRT6
SKI
SKP2
SLC2A1
SLC2A2
SLC39A6
SLCO1B3
SLPI
SMAD4
SMAD7
SMARCE1
SNAI1
SNAI2
SNCG
SNORA80E
SOD2
SP1
SPHK1
SPIB
SPINK1
SPP1
SPTA1
SRC
SRPX2
SRSF3
STAT3
STK11
STK38
TAGLN
TCF7L2
TDGF1
TFDP1
TGFB1
THBS1
THY1
TIAM1
TIMP1
TJP1
TLE1
TLE5
TLN1
TLR3
TNC
TNFRSF10B
TNFRSF12A
TNFRSF1A
TNFSF10
TP53
TP63
TP73
TPM1
TPP2
TRAF2
TRIM31
TSC2
TSG101
TUBB3
TWIST1
UBE2C
UCHL1
USP11
USP9X
VEGFA
VPS37A
VTN
WISP3
WNT2
XAF1
XIAP
XRCC5
YAP1
YWHAZ
ZBTB7A
ZEB1
ZEB2
ZG16B
ZNF304
ZNF32

## Sheet: Table S2
Table S2 Differentially expressed genes (DEGs)
SYMBOL	logFC	AveExpr	t	P.Value	adj.P.Val	B
LOC646808	-0.543803	0.0243748	-9.18416	4.95517e-13	5.18178e-09	19.052
ATP6V1A	0.694147	-0.0666103	8.92726	1.33731e-12	9.90335e-09	18.1303
UBE2O	-0.433957	0.0319882	-8.83749	1.89405e-12	9.90335e-09	17.8068
AHDC1	-0.600029	0.0489372	-7.98503	5.28386e-11	1.84183e-07	14.7035
ZDHHC14	-0.583495	0.0554608	-7.84556	9.13472e-11	2.60522e-07	14.1917
TLR5	-0.643766	0.0231648	-7.74839	1.33798e-10	3.28882e-07	13.8347
ATP6V1G1	0.829192	-0.0240943	7.74371	1.36283e-10	3.28882e-07	13.8175
EIF2C2	-0.809634	0.0637445	-7.63999	2.04856e-10	4.28449e-07	13.436
C18orf45	-0.755525	0.108358	-7.60734	2.32897e-10	4.56653e-07	13.3159
CLEC4F	-0.765687	0.132924	-7.38255	5.63502e-10	1.03989e-06	12.4883
C1orf71	-0.763385	0.0784055	-7.31811	7.25891e-10	1.26515e-06	12.251
LSM1	0.469352	-0.0360618	7.20672	1.12446e-09	1.82571e-06	11.8407
PSMD6	0.455926	0.00800368	7.18934	1.2039e-09	1.82571e-06	11.7767
NDUFA4	0.914548	-0.0698485	7.02836	2.26479e-09	2.96046e-06	11.184
C2orf25	0.5377	-0.011407	7.01531	2.38375e-09	2.99132e-06	11.136
TTC17	-0.659696	0.00801733	-6.99348	2.59687e-09	2.99868e-06	11.0556
HLA-DQB2	-1.72734	0.285614	-6.98733	2.66019e-09	2.99868e-06	11.033
SDCBP	0.457924	0.00792434	6.96788	2.87105e-09	3.10588e-06	10.9615
TCEB1	0.462242	-0.0278549	6.77019	6.2276e-09	5.99815e-06	10.2348
CYP2W1	-0.410494	0.0357064	-6.70934	7.90038e-09	7.27822e-06	10.0115
MGC3020	-0.537246	-0.00640964	-6.70233	8.11991e-09	7.27822e-06	9.98573
BTC	-0.616423	0.0499799	-6.57629	1.32813e-08	1.12611e-05	9.52379
CALM2	0.82601	0.0298514	6.56421	1.39218e-08	1.1333e-05	9.47957
SYNJ2BP	-0.572915	0.0126013	-6.56116	1.40885e-08	1.1333e-05	9.46839
PRICKLE1	-1.02609	0.00276556	-6.54394	1.50668e-08	1.17693e-05	9.40536
HNRPA2B1	0.61672	0.0276704	6.53864	1.53813e-08	1.17693e-05	9.38596
CDC26	0.658727	-0.0305832	6.5083	1.73109e-08	1.26297e-05	9.27499
RNF145	0.616191	0.0709768	6.49834	1.79954e-08	1.28307e-05	9.23858
ZNF148	-0.784455	-0.0315903	-6.26006	4.53992e-08	2.79268e-05	8.36963
ZNF641	-0.481248	0.0121716	-6.25044	4.71231e-08	2.81344e-05	8.33463
CISD1	0.543551	-0.00207085	6.24339	4.84271e-08	2.81344e-05	8.309
SIX1	-0.613002	0.0397758	-6.2127	5.4533e-08	3.07915e-05	8.1975
MGC72104	-0.786522	0.0432841	-6.20819	5.5492e-08	3.07915e-05	8.18113
CHCHD9	0.688564	0.00133598	6.1939	5.86431e-08	3.07917e-05	8.12926
CHD8	-0.466116	-0.0612	-6.19281	5.88901e-08	3.07917e-05	8.12532
ABCC10	-0.472133	0.0444011	-6.15125	6.91464e-08	3.41315e-05	7.97456
GSPT1	0.658748	-0.0039314	6.14945	6.96294e-08	3.41315e-05	7.96802
LOC92017	-0.534046	0.0553137	-6.13452	7.37602e-08	3.50607e-05	7.9139
PSMA6	0.431074	-0.0329915	6.11597	7.92327e-08	3.70998e-05	7.8467
RNF165	-0.806977	0.00751083	-6.10716	8.19713e-08	3.78177e-05	7.8148
LOC653157	-0.461754	0.0272088	-6.09986	8.43082e-08	3.83321e-05	7.7884
RHOA	0.645336	-0.00176482	6.07853	9.15331e-08	4.04448e-05	7.7112
HIST1H1C	0.541661	0.007984	6.03202	1.09479e-07	4.71499e-05	7.5431
CCT8	0.46088	0.00733353	6.03146	1.09714e-07	4.71499e-05	7.54109
VDAC1	0.413998	-0.0307558	6.02574	1.12155e-07	4.71563e-05	7.52043
FAM108C1	0.709339	-0.0217461	6.0244	1.12735e-07	4.71563e-05	7.51559
KEL	-0.476798	0.0156044	-5.99822	1.24669e-07	4.95078e-05	7.42112
CIC	-0.519479	0.0369733	-5.97614	1.35703e-07	5.32159e-05	7.3415
PLEKHA1	-0.448755	0.0581586	-5.97045	1.38701e-07	5.372e-05	7.32099
PEG3	-0.644495	0.0944067	-5.95037	1.4981e-07	5.66245e-05	7.24865
LOC650737	-0.406465	-0.0133725	-5.90308	1.79584e-07	6.44228e-05	7.07848
EVI1	-0.501807	0.045102	-5.8996	1.81988e-07	6.44228e-05	7.066
GATAD2B	-0.47275	0.0391206	-5.86655	2.06528e-07	7.12001e-05	6.94726
RABGAP1	-0.488151	0.0109323	-5.83511	2.329e-07	7.77291e-05	6.83447
PLXNA1	-0.560943	0.0546487	-5.82152	2.45304e-07	8.01632e-05	6.78577
PTS	0.499092	-0.0621638	5.77822	2.8936e-07	9.1695e-05	6.63075
CLEC11A	-0.433241	0.0807547	-5.75107	3.20883e-07	9.86935e-05	6.53371
MRPL50	0.40006	0.0260552	5.72542	3.53776e-07	0.000107507	6.44214
SPIN1	-0.588272	-0.00346177	-5.72349	3.56393e-07	0.000107507	6.43522
GLI3	-0.44449	-0.00292141	-5.71863	3.6303e-07	0.000108466	6.41791
LOC100134537	0.405244	-0.00669577	5.67931	4.21515e-07	0.000121319	6.27776
PNPO	0.466056	-0.0216799	5.67689	4.25406e-07	0.000121326	6.26914
TMEM49	0.558178	0.0240454	5.6718	4.33711e-07	0.000121486	6.251
EPCAM	0.67732	-0.0127434	5.63079	5.06656e-07	0.000138835	6.10517
LTBP4	-0.507511	0.0439078	-5.62961	5.08926e-07	0.000138835	6.10098
SEC23B	0.429231	-0.0112824	5.56957	6.38647e-07	0.000164227	5.88801
ODZ3	-0.634327	0.143071	-5.5617	6.57926e-07	0.000166455	5.86012
CHP	0.571958	-0.00829506	5.5585	6.65913e-07	0.000167128	5.84881
PSMA5	0.577782	-0.0274364	5.54111	7.11063e-07	0.000173323	5.78728
PHCA	-0.58752	-0.0348819	-5.51079	7.97158e-07	0.000188033	5.68011
SDK2	-0.418147	0.0708518	-5.48151	8.9001e-07	0.000203806	5.57681
LOC654161	-0.423599	0.0295774	-5.46223	9.5691e-07	0.000215973	5.50886
CXXC5	-0.445563	0.0050009	-5.45225	9.93461e-07	0.000221042	5.47372
MFSD1	0.574071	-0.0173797	5.42478	1.10132e-06	0.000234893	5.3771
NDUFAB1	0.457923	0.0281396	5.4183	1.1284e-06	0.000236002	5.35434
GK5	-0.487873	0.105892	-5.40967	1.16548e-06	0.000242141	5.32404
HIGD1A	0.440058	-0.00329999	5.37786	1.31288e-06	0.0002692	5.21243
LOC729841	0.711455	-0.112155	5.36642	1.37024e-06	0.000274424	5.17236
LOC650518	0.599281	-0.0676389	5.36582	1.37334e-06	0.000274424	5.17024
PSMC5	0.564885	-0.0739267	5.36112	1.39766e-06	0.000277515	5.15379
FXYD6	-0.800034	0.0774493	-5.34374	1.49141e-06	0.000292429	5.09296
WNT10A	-0.592359	0.0499317	-5.33873	1.51956e-06	0.000296096	5.07544
SAT1	0.688279	0.0507466	5.33076	1.56545e-06	0.000303157	5.04756
CA12	1.06969	-0.0100007	5.32636	1.59132e-06	0.000306276	5.03221
SEC61G	0.437534	-0.0369055	5.28173	1.87915e-06	0.000342749	4.87647
PHKA2	-0.448494	-0.0142824	-5.27743	1.90946e-06	0.000346264	4.86148
KIAA1545	-0.436567	0.0308693	-5.27184	1.94956e-06	0.000351504	4.84202
ZNF462	-0.471544	-0.0102125	-5.2235	2.33284e-06	0.00040886	4.67394
CNIH	0.482755	-0.00735863	5.22071	2.35713e-06	0.000410553	4.66424
PARP1	0.402358	0.00257631	5.20116	2.53417e-06	0.000432076	4.59644
ZNF395	-0.460043	0.00661748	-5.19565	2.5864e-06	0.00043624	4.57734
TM9SF2	0.415832	0.0109222	5.18246	2.71576e-06	0.000448929	4.53165
ENPP4	0.605844	0.109888	5.18215	2.71888e-06	0.000448929	4.53058
MRPL32	0.415455	0.00297677	5.17923	2.74832e-06	0.000451416	4.5205
ZADH2	-0.581639	0.00635526	-5.1714	2.82906e-06	0.000462257	4.49339
CHMP5	0.450246	0.0151628	5.16878	2.8566e-06	0.000464339	4.48432
LXN	0.639725	0.0629205	5.16516	2.89505e-06	0.000468162	4.47181
GDI2	0.437168	-0.0154832	5.16039	2.94655e-06	0.000471102	4.45531
GFPT1	0.43662	0.0415135	5.15931	2.95828e-06	0.000471102	4.45159
DHX15	0.401154	0.0533862	5.15478	3.00817e-06	0.000474232	4.43594
ZNF364	-0.511113	0.00185542	-5.14514	3.11718e-06	0.000486528	4.40262
NT5C2	0.449371	0.0648723	5.137	3.21215e-06	0.00049887	4.37453
MAPBPIP	0.40423	-0.0331956	5.11821	3.44257e-06	0.000521741	4.30971
C8orf76	0.410651	0.032483	5.10457	3.61977e-06	0.000530652	4.26274
LOC100130003	0.586794	-0.00843941	5.09665	3.72688e-06	0.000532297	4.23546
MRPL13	0.581384	-0.0212624	5.09107	3.80412e-06	0.000537065	4.21627
LOC391656	0.498982	-0.024863	5.09011	3.81759e-06	0.000537065	4.21296
TFF3	1.06441	-0.27199	5.07497	4.03605e-06	0.000550518	4.16091
ZNF573	-0.497514	0.0496022	-5.06794	4.14163e-06	0.000562473	4.13675
ANAPC13	0.478468	-0.042863	5.05047	4.41578e-06	0.000586999	4.0768
IDUA	-0.49909	0.0019163	-5.03468	4.67883e-06	0.000608889	4.02269
SGK1	0.747727	0.0395373	5.03363	4.6969e-06	0.000608889	4.01909
TXNDC17	0.920633	-0.0252855	5.00845	5.15038e-06	0.000646311	3.9329
SLC35A3	0.524026	-0.0342851	4.99961	5.31942e-06	0.000658488	3.90271
VPS29	0.440917	-0.00307877	4.99485	5.41283e-06	0.000665926	3.88644
YWHAQ	0.565837	0.0405494	4.99304	5.4487e-06	0.000667721	3.88026
LOC648000	0.760756	-0.0156185	4.98218	5.66905e-06	0.000692022	3.8432
ARPC3	0.830929	-0.00481178	4.97903	5.73469e-06	0.000694628	3.83244
TPSB2	-1.60798	-0.0803461	-4.96732	5.98488e-06	0.000711203	3.79252
BRP44	0.514038	-0.020804	4.92687	6.93476e-06	0.000811781	3.65486
MAP3K8	0.433741	0.0369908	4.90189	7.59345e-06	0.00086626	3.57008
ST13	0.465486	-0.00424192	4.89853	7.68659e-06	0.000873709	3.5587
SEC61B	0.664718	-0.0916489	4.89748	7.71584e-06	0.000873868	3.55515
DECR1	0.46767	-0.0537063	4.89224	7.86395e-06	0.0008811	3.53739
USO1	0.473896	-0.00739893	4.88629	8.03528e-06	0.00089171	3.51726
SRPK1	0.487568	0.0506676	4.8851	8.07013e-06	0.00089171	3.51321
GSTM5	-0.440369	0.0970115	-4.87749	8.29575e-06	0.000897429	3.48746
LOC649635	-0.544724	0.0474565	-4.87432	8.39152e-06	0.000904669	3.47674
SFRS1	0.44286	0.0130105	4.86484	8.68465e-06	0.000914463	3.44467
LOC641705	-0.422533	-0.00235634	-4.86346	8.72805e-06	0.000914463	3.44002
BBX	-0.427998	-0.0131749	-4.86272	8.75148e-06	0.000914463	3.43751
FLT3LG	-0.423673	0.01798	-4.85664	8.94625e-06	0.000920203	3.41696
LOC729317	0.490875	0.00594725	4.84438	9.35164e-06	0.000937315	3.37558
LOC100128888	-0.446101	0.079463	-4.81016	1.05807e-05	0.0010245	3.2603
MUM1	-0.441028	0.0286178	-4.80623	1.07319e-05	0.00103277	3.24705
WDR6	-0.44373	0.0157714	-4.80071	1.09472e-05	0.00105026	3.22852
RBX1	0.436399	-0.0255391	4.79111	1.13322e-05	0.00106355	3.19626
TM7SF3	-0.450873	0.00841128	-4.78925	1.14083e-05	0.00106355	3.19002
GNAI2	-0.428287	-0.00292948	-4.78885	1.14247e-05	0.00106355	3.18867
CLDN12	0.421206	-0.0230729	4.78388	1.1631e-05	0.0010732	3.17197
RYBP	-0.571351	-0.0271779	-4.76823	1.23039e-05	0.00112536	3.11949
COX7A2	0.421016	0.00656707	4.73333	1.39449e-05	0.00122543	3.0027
PSME4	0.458457	0.00516605	4.72683	1.42736e-05	0.0012385	2.98097
NOP10	0.481406	-0.077069	4.72495	1.437e-05	0.0012385	2.97469
FAM120A	0.498242	0.0608629	4.7172	1.47739e-05	0.00126983	2.94884
LOC645638	0.997538	-0.0209357	4.71464	1.49098e-05	0.00127106	2.9403
CDK2AP1	0.460065	0.00606169	4.69824	1.58101e-05	0.00132974	2.88563
LAP3	0.624506	0.138037	4.69655	1.59058e-05	0.00133422	2.88
NUP88	0.403016	-0.0108416	4.68716	1.64481e-05	0.0013615	2.84874
TMED10P	0.548508	-0.0332464	4.68065	1.68346e-05	0.00138256	2.82709
WNK4	-0.409218	0.122311	-4.65678	1.83296e-05	0.00145948	2.74779
SLIT2	-0.911453	0.0255523	-4.65296	1.85802e-05	0.00145997	2.73513
TMEM183B	0.451087	0.0147062	4.64761	1.89376e-05	0.00147789	2.71738
LOC653226	0.594368	-0.0941642	4.6456	1.90736e-05	0.00148113	2.71071
LOC643358	0.764645	-0.0164788	4.639	1.95265e-05	0.00150883	2.68884
TPSAB1	-1.56277	-0.119426	-4.63787	1.96047e-05	0.00150909	2.68512
FAM108A2	-0.454978	-0.0691367	-4.63007	2.01554e-05	0.00152646	2.65931
H1FX	-0.538605	0.0427207	-4.62677	2.03931e-05	0.00152646	2.64838
AKR1C3	0.68712	-0.105826	4.62558	2.04793e-05	0.00152646	2.64445
SSBP1	0.443651	0.0268638	4.62485	2.05331e-05	0.00152646	2.64201
LOC646630	0.406115	-0.037546	4.62106	2.08107e-05	0.00154344	2.6295
NBL1	-0.636599	0.000472387	-4.60219	2.22511e-05	0.0016234	2.56715
ZMPSTE24	0.417351	0.040726	4.59377	2.29247e-05	0.00164575	2.53938
VPS35	0.529867	0.0164389	4.59225	2.30484e-05	0.00165085	2.53437
AURKAIP1	0.580462	-0.127536	4.58717	2.34665e-05	0.00167055	2.51763
PPP1CC	0.560097	0.127037	4.57414	2.45735e-05	0.00172057	2.4747
PLXNA3	-0.513909	0.0383156	-4.56757	2.51501e-05	0.00174736	2.45311
OAF	-0.706811	0.14012	-4.56449	2.54253e-05	0.00175692	2.44298
LOC648390	0.573909	0.0953734	4.5638	2.54875e-05	0.00175735	2.4407
LOC728640	-0.408233	-0.0237179	-4.55426	2.63607e-05	0.00179924	2.40934
RPS3A	0.597435	0.0419535	4.54937	2.68189e-05	0.00181719	2.3933
EP300	-0.52479	0.0250209	-4.54034	2.76867e-05	0.00186392	2.36366
MAN2C1	-0.476714	-0.00734745	-4.53354	2.83578e-05	0.00188483	2.34137
ELL3	0.420226	0.0523998	4.52845	2.88699e-05	0.00190675	2.32471
IRF2BP1	-0.443661	0.0640651	-4.50666	3.11695e-05	0.00202182	2.2534
LOC649548	0.442864	0.0143976	4.48665	3.34372e-05	0.00212346	2.18807
NEU4	-0.428608	0.14134	-4.48497	3.36345e-05	0.00213168	2.1826
PFDN5	0.488609	-0.0169585	4.48432	3.3712e-05	0.00213224	2.18046
LOC100128309	-0.629271	0.0856763	-4.47904	3.43411e-05	0.00216309	2.16326
TMEM66	0.494032	0.0153254	4.47839	3.44191e-05	0.00216309	2.16115
NFE2L2	0.543472	0.128024	4.4425	3.9023e-05	0.00233631	2.04442
LOC645296	0.553624	-0.0456937	4.44048	3.92993e-05	0.00234273	2.03786
PRKCE	-0.510084	0.0666909	-4.43957	3.94253e-05	0.00234273	2.03489
EFEMP2	-0.507371	0.0363378	-4.43954	3.94288e-05	0.00234273	2.03481
RDH13	-0.428157	-0.00647979	-4.43893	3.95131e-05	0.00234319	2.03282
GLT25D2	-0.464725	0.0423153	-4.43621	3.98902e-05	0.00235232	2.02399
WDFY1	0.414331	0.0372065	4.42516	4.14568e-05	0.00241744	1.98819
SGK	0.607451	-0.072816	4.41138	4.34954e-05	0.00252225	1.94358
CTSC	0.49278	-0.0061248	4.40511	4.44558e-05	0.00256372	1.92329
GTPBP4	0.405152	-0.0310108	4.40167	4.49908e-05	0.00258507	1.91217
FICD	-0.612207	-0.0450642	-4.39884	4.54356e-05	0.00259165	1.90303
PCMT1	0.406229	-0.0319324	4.38893	4.70277e-05	0.00266309	1.87104
FAM65C	-0.579562	0.0487999	-4.38659	4.74122e-05	0.00267588	1.86347
NUDT5	0.446438	-0.000574396	4.38541	4.76073e-05	0.00268139	1.85966
SNORA80	-0.443052	-0.0282977	-4.37346	4.96225e-05	0.00276511	1.82115
LRP1	-0.444275	0.059103	-4.36904	5.0389e-05	0.00279706	1.80692
KPNB1	0.401577	0.0633928	4.36276	5.14977e-05	0.00284434	1.78671
CHST6	0.600536	0.0214828	4.35966	5.20547e-05	0.00286502	1.77672
C20orf177	-0.442182	-0.00265703	-4.35367	5.31455e-05	0.00288712	1.75746
AGR2	0.832191	-0.017536	4.35353	5.31699e-05	0.00288712	1.75703
LDOC1	-0.506143	0.0258152	-4.35051	5.37302e-05	0.00291016	1.7473
CBX6	-0.481554	-0.0124187	-4.32478	5.8726e-05	0.00307058	1.66477
RDH10	0.679331	0.104602	4.32378	5.89291e-05	0.00307608	1.66157
PKD1	-0.482139	-0.000786163	-4.31045	6.17018e-05	0.00317567	1.6189
MLL4	-0.511606	-0.00599293	-4.30489	6.28954e-05	0.00319281	1.60113
TIPARP	0.502686	0.0473436	4.30138	6.36614e-05	0.00322126	1.5899
CD207	-0.412376	0.127912	-4.28344	6.77141e-05	0.00337195	1.53265
MS4A2	-0.811884	0.0914827	-4.27731	6.9155e-05	0.00343824	1.51312
RGMA	-0.626635	0.0823736	-4.27214	7.0394e-05	0.0034778	1.49665
ATP1B1	0.412236	0.0926602	4.26007	7.33695e-05	0.00356512	1.45826
FCER1A	-0.919451	0.055782	-4.25945	7.35251e-05	0.00356512	1.4563
FZD9	-0.490787	0.134033	-4.25059	7.5792e-05	0.00364013	1.42814
PCM1	0.493253	0.0551195	4.24528	7.71832e-05	0.00369114	1.41128
EMP3	-0.716715	-0.109632	-4.23998	7.85955e-05	0.00372462	1.39448
FGF9	-0.475508	0.0753208	-4.2384	7.9021e-05	0.00373244	1.38947
SOD3	-0.663927	0.251745	-4.23373	8.02944e-05	0.00377661	1.37466
NUDT7	0.404048	0.0521975	4.22947	8.14732e-05	0.00381963	1.36115
XPC	-0.414554	0.0188988	-4.22365	8.31082e-05	0.00386262	1.34274
DNAJC12	0.549785	0.11604	4.22061	8.39746e-05	0.00389136	1.33313
YBX1	0.429353	0.0563162	4.21496	8.56113e-05	0.00392087	1.31524
TCF4	-0.496818	0.09392	-4.2144	8.57733e-05	0.00392133	1.31349
MLL	-0.428416	-0.0411806	-4.20926	8.72906e-05	0.00397457	1.29724
RSPRY1	-0.665301	-0.10099	-4.20695	8.79829e-05	0.00398873	1.28993
LRP11	0.447671	0.109534	4.20482	8.8622e-05	0.00400036	1.28322
EIF4G2	0.43396	0.0273405	4.20271	8.92631e-05	0.00401198	1.27654
DUSP1	0.801367	0.0323113	4.20011	9.00558e-05	0.00403604	1.26835
CPD	0.456099	-0.0490891	4.18113	9.60662e-05	0.0042092	1.20852
OBSCN	-0.497055	0.0829467	-4.17838	9.69671e-05	0.00423684	1.19987
PER3	-0.652617	0.0140124	-4.16282	0.00010223	0.00441283	1.15094
CCL22	-0.574416	0.16485	-4.16232	0.000102402	0.00441283	1.14939
CCL5	-1.04488	0.0923864	-4.15862	0.000103695	0.00445633	1.13777
NFIX	-0.697546	0.0640813	-4.15087	0.000106458	0.00451806	1.11343
ADORA3	0.548239	0.215517	4.13082	0.000113932	0.00473414	1.05064
DNAJA1	0.405585	0.0167482	4.07657	0.000136789	0.00540659	0.881564
SAFB2	-0.408924	0.000725437	-4.06233	0.000143485	0.00556418	0.837392
SGSH	-0.507248	-0.0900261	-4.0599	0.000144662	0.00559599	0.829844
UBAP2L	-0.57286	-0.0827238	-4.0467	0.000151202	0.00577071	0.788991
LOC338758	-0.558962	0.000392945	-4.04334	0.000152913	0.00581479	0.778597
ENTPD4	-0.43991	-0.0624803	-4.03413	0.000157697	0.00594626	0.750141
LDHA	0.405433	-0.0071483	4.02908	0.000160381	0.00600576	0.734559
CCND1	-0.539056	0.0280636	-4.02415	0.000163046	0.00607636	0.719341
CD55	0.471703	0.0396059	4.01531	0.000167926	0.00616425	0.692111
TM9SF3	0.447502	0.0713351	4.01389	0.000168725	0.00616757	0.687728
LOC100129086	0.426551	-0.0266641	4.00487	0.000173874	0.00629154	0.659978
LOC729301	0.502401	-0.0340423	3.99846	0.000177626	0.0063978	0.64027
FGFRL1	-0.41019	0.0266798	-3.99264	0.000181099	0.0064709	0.622397
OAT	0.552383	0.0622437	3.98755	0.000184193	0.00655904	0.606765
LOC642678	-0.430399	0.0137973	-3.98261	0.000187237	0.0066373	0.591641
EPHB6	-0.434949	-0.00396745	-3.97375	0.000192829	0.00679712	0.564492
ALCAM	0.574131	0.0136459	3.96962	0.000195491	0.00687549	0.551846
GK	0.476378	0.0520931	3.96675	0.000197361	0.00692574	0.543063
KIF1A	-0.43019	0.0940798	-3.96358	0.000199446	0.0069755	0.53337
PTPN1	-0.40409	-0.0345243	-3.95986	0.000201922	0.00703854	0.521993
HOOK1	-0.696655	-0.0497528	-3.95834	0.000202939	0.00705051	0.517358
TNFRSF13B	-0.535473	0.180319	-3.95736	0.000203598	0.00706556	0.51437
GDPD5	-0.424438	-0.00401028	-3.94041	0.000215343	0.00736722	0.462656
FAM129A	-0.687655	-0.0807059	-3.92898	0.000223628	0.00758203	0.427856
ATP6AP2	0.415175	0.0605831	3.92723	0.000224922	0.00759553	0.422541
ZNF219	-0.428722	-0.0334809	-3.92455	0.00022692	0.00762338	0.414389
MEF2C	-0.432321	0.0969324	-3.923	0.000228089	0.00762338	0.409655
HIST2H2BE	0.451987	0.00917023	3.92048	0.000229988	0.00765131	0.402013
NDUFV2	0.403803	-0.0157383	3.91162	0.000236801	0.0078117	0.375113
HIST1H2BK	0.412154	0.0562235	3.89799	0.000247668	0.00806001	0.33378
MAPK6	0.403431	0.0278751	3.89193	0.000252647	0.00817962	0.315448
GLRX3	0.489675	0.0870244	3.87669	0.000265607	0.00847672	0.269387
ATP10B	0.987069	0.0972763	3.8655	0.000275525	0.00868722	0.235637
LOC651309	-0.43205	0.0650121	-3.86239	0.00027834	0.00874687	0.226282
NPTX2	0.668168	0.20266	3.86235	0.000278378	0.00874687	0.226156
TCEAL2	-0.750647	-0.0308595	-3.85686	0.000283423	0.00885168	0.209628
LOC731992	-1.04226	-0.029842	-3.84616	0.000293516	0.00911484	0.177432
FLJ38717	-0.576164	0.0462081	-3.82733	0.000312107	0.00948839	0.12094
SIK1	0.448435	0.0176263	3.82731	0.000312126	0.00948839	0.120884
SCGB2A1	0.990394	0.0126771	3.82625	0.000313202	0.0095119	0.117717
CD96	-0.581532	0.0351351	-3.81472	0.000325187	0.00974748	0.0831887
PDK4	0.502177	0.158982	3.81283	0.000327189	0.0097854	0.0775461
ERN2	0.698772	-0.0683124	3.81282	0.000327199	0.0097854	0.0775191
TTC30A	0.409899	0.0467522	3.80903	0.000331257	0.00986435	0.0661878
CDH26	0.440731	0.0824583	3.8033	0.000337479	0.010007	0.0490828
TUBA1B	0.510377	0.00661625	3.8004	0.000340675	0.0100825	0.0404195
CD2	-0.774174	0.0497441	-3.80004	0.000341065	0.0100825	0.039367
MKX	0.404123	0.10809	3.79982	0.000341312	0.0100825	0.0387018
IL8	1.06204	0.204078	3.78205	0.00036156	0.010541	-0.0142546
ZBTB20	-0.541148	-0.0558132	-3.77615	0.000368524	0.0106654	-0.0317786
CD99	-0.441361	0.0477651	-3.764	0.000383285	0.0108328	-0.0678505
H2AFZ	0.505698	0.0349515	3.75927	0.000389191	0.0109113	-0.08189
PVRL4	-0.443604	0.106599	-3.75386	0.000396042	0.0110245	-0.0979113
PTGR1	0.428741	0.0043765	3.74612	0.000406057	0.0112534	-0.120837
FASN	0.527983	-0.0125617	3.73843	0.00041624	0.0114373	-0.143571
TSPAN1	0.591707	-0.0252166	3.73608	0.000419396	0.0114811	-0.150503
LOC100131093	-0.476502	0.0487254	-3.71952	0.000442325	0.0119523	-0.199339
SPDEF	0.620241	0.0167733	3.71483	0.00044903	0.0120505	-0.213141
S100P	0.876686	-0.124379	3.71026	0.000455661	0.0121556	-0.226586
CUEDC1	-0.600431	0.000270252	-3.70893	0.000457617	0.0121873	-0.230513
SSH1	-0.408983	-0.0547167	-3.70708	0.00046033	0.0122489	-0.235934
ProSAPiP1	-0.407892	-0.0123305	-3.70677	0.000460793	0.0122508	-0.236856
SLC16A3	0.550679	0.000766353	3.70389	0.00046506	0.0123225	-0.245308
TACSTD2	0.652474	0.098271	3.69337	0.00048099	0.0126167	-0.276187
VASH1	-0.467757	0.0376309	-3.67465	0.00051064	0.0131496	-0.331011
NAPSB	-0.583242	0.0658345	-3.67024	0.000517873	0.0133061	-0.343898
CFDP1	0.444751	0.0409306	3.65044	0.000551562	0.013932	-0.401624
B2M	0.566555	0.0578206	3.64773	0.00055634	0.0140301	-0.409522
TNS3	-0.513331	-0.0928619	-3.63836	0.000573145	0.0143408	-0.436767
EHBP1L1	-0.429401	-0.0407932	-3.63252	0.000583857	0.0144773	-0.453717
ZNF683	-0.41488	0.0939743	-3.62386	0.0006001	0.0146394	-0.478828
RPA3	0.466383	0.0707438	3.62342	0.000600945	0.0146487	-0.480117
FAM113B	-0.47216	0.0161167	-3.62234	0.000602995	0.0146796	-0.483233
DGCR8	-0.401265	0.028145	-3.61795	0.000611432	0.0148122	-0.495945
SERPINB7	-0.656888	0.220609	-3.60811	0.000630766	0.0151295	-0.524425
MAOA	0.484643	0.05699	3.60809	0.000630798	0.0151295	-0.524471
LOC389223	0.438389	0.0644816	3.6013	0.000644469	0.0154103	-0.544081
PLCB2	-0.525755	-0.0463901	-3.59345	0.000660632	0.0156773	-0.56673
KIAA0367	0.516743	0.0761881	3.5896	0.000668712	0.015743	-0.577845
RTP4	0.400861	-0.0393627	3.55974	0.000734528	0.0168365	-0.66363
KDELR2	0.415379	0.0292716	3.55687	0.000741184	0.016934	-0.671869
RAB7B	-0.482679	-0.0409275	-3.55666	0.000741661	0.016934	-0.672456
GLRX	0.471899	0.0557335	3.55484	0.000745911	0.0170115	-0.677675
LINCR	-0.781319	-0.0327687	-3.55404	0.000747769	0.0170328	-0.679948
ABI3BP	-0.755842	0.122676	-3.54946	0.000758578	0.0171828	-0.693054
DNCL1	0.412488	0.0468765	3.53674	0.000789401	0.017699	-0.729418
IDH2	0.442565	-0.0146826	3.51148	0.000854133	0.0188483	-0.801335
CTGF	0.56279	-0.0821998	3.51122	0.000854831	0.0188483	-0.80208
IRAK3	0.599824	0.163955	3.50769	0.000864266	0.0189541	-0.812092
C11orf70	0.804645	0.0138241	3.50722	0.000865531	0.0189541	-0.813427
LOC100134144	-0.665397	0.00814642	-3.50597	0.000868915	0.018992	-0.816985
CYP2F1	-0.864122	-0.059724	-3.50537	0.000870537	0.018992	-0.818686
DEFB1	0.970077	0.040595	3.49191	0.000907714	0.0196256	-0.856817
FUT3	0.610739	0.0250065	3.49103	0.00091022	0.0196527	-0.859331
TMBIM1	0.406696	-0.0734181	3.49007	0.000912932	0.0196977	-0.862043
SLC7A1	0.471813	0.0018154	3.47504	0.000956472	0.0203848	-0.904504
TMEM119	-0.562633	0.0158037	-3.46999	0.000971548	0.02065	-0.918753
CD37	-0.450945	0.0617046	-3.46879	0.000975142	0.0206797	-0.922117
CEBPA	-0.413675	-0.0419435	-3.46135	0.000997835	0.0209417	-0.943072
COMP	1.0531	0.124429	3.45158	0.00102839	0.0213519	-0.970541
BEND5	-0.597322	0.0127642	-3.44836	0.00103868	0.0214518	-0.9796
C10orf81	0.602729	0.0510438	3.44623	0.00104552	0.0215224	-0.985582
GPSM3	-0.49598	-0.0900913	-3.4419	0.00105955	0.0216831	-0.997713
TRAF3IP3	-0.490253	0.0836531	-3.44159	0.00106057	0.0216898	-0.99859
TFRC	0.423776	0.00190661	3.44076	0.00106329	0.0217313	-1.00092
BRD3	-0.521784	-0.17177	-3.43798	0.00107244	0.0218613	-1.00872
LOC100131541	-0.637167	-0.0986668	-3.43417	0.00108507	0.0219763	-1.01938
OSTalpha	0.637534	0.0369947	3.43328	0.00108805	0.022008	-1.02187
CD163	0.625312	0.19183	3.43006	0.00109888	0.0220987	-1.03088
LOC652751	-0.583651	0.126113	-3.42584	0.00111324	0.0222732	-1.04269
NEK6	0.429841	0.00180841	3.42223	0.00112562	0.0224495	-1.05276
RPL5	0.403987	0.0263736	3.41741	0.00114242	0.0226549	-1.06623
PAQR4	0.515529	0.0345197	3.41142	0.00116362	0.022988	-1.08295
FKBP5	0.929615	0.113025	3.41001	0.00116862	0.0230258	-1.08686
COL9A2	-0.654188	0.0885087	-3.40876	0.00117311	0.023028	-1.09034
LOC100130229	-0.4991	0.133282	-3.4086	0.00117371	0.023028	-1.09081
COL2A1	-0.442018	0.1019	-3.40441	0.00118888	0.0231805	-1.10248
CYP2J2	-0.593713	0.0331113	-3.39754	0.00121414	0.0234383	-1.12159
PCDH17	-0.628451	0.154966	-3.39658	0.00121768	0.0234383	-1.12424
PTMS	-0.515362	-0.0576549	-3.38971	0.00124354	0.0237446	-1.14334
MAP4K1	-0.55893	0.0718852	-3.38804	0.00124989	0.0238079	-1.14797
MCOLN2	-0.509175	0.0591943	-3.3755	0.00129861	0.0244245	-1.18271
EPHX1	-0.813479	0.02629	-3.37511	0.00130018	0.024429	-1.18381
SEMA4A	-0.405394	-0.00298985	-3.36739	0.00133112	0.0247138	-1.20516
EEF1AL7	0.409468	0.0950264	3.36484	0.00134146	0.0248286	-1.21219
IPO11	0.57593	0.171055	3.36356	0.00134673	0.0248966	-1.21575
LOC730754	0.560922	-0.011312	3.34805	0.00141167	0.0257931	-1.25849
OTX1	-0.550437	0.0671253	-3.34123	0.00144117	0.0261494	-1.27726
MUC1	0.409334	0.0528066	3.33878	0.00145189	0.0262983	-1.28398
ITGAL	-0.403385	0.0255413	-3.33669	0.00146112	0.0263692	-1.28973
LOC646819	0.425754	-0.00344955	3.33621	0.00146323	0.0263692	-1.29104
LOC648771	0.428141	-0.0328405	3.33013	0.00149043	0.0266275	-1.30775
KRT6A	1.80611	0.145436	3.32507	0.00151342	0.0268398	-1.32163
HS3ST1	0.508882	0.0956723	3.319	0.00154143	0.0271214	-1.33825
C14orf142	0.477788	0.070692	3.31727	0.0015495	0.0271489	-1.34299
SGSM2	-0.409476	-0.0199123	-3.27831	0.00174212	0.0295084	-1.44913
NAPSA	-0.46693	0.0651025	-3.2777	0.00174534	0.0295275	-1.4508
APLNR	-0.705871	0.126045	-3.26866	0.00179321	0.0300914	-1.47529
FGFBP1	1.36515	0.370413	3.26444	0.001816	0.0302831	-1.48672
IQCG	0.484025	0.0602436	3.25838	0.00184923	0.0306953	-1.50313
MSLN	0.80934	0.0146419	3.24336	0.00193399	0.03157	-1.54365
LOC100132491	-0.459506	-0.0606039	-3.2384	0.00196279	0.0318884	-1.55702
DNASE1L3	-0.500164	0.0613795	-3.23627	0.00197522	0.0320407	-1.56272
MGC87042	0.419186	0.0454482	3.23558	0.00197933	0.0320882	-1.5646
NNMT	0.582515	0.0780018	3.23482	0.00198382	0.0321137	-1.56665
DPT	-0.892654	0.0290459	-3.21743	0.00208899	0.033349	-1.61332
CD6	-0.648447	0.0870246	-3.2148	0.00210534	0.0334115	-1.62036
SERPINB1	0.62416	0.10946	3.2146	0.00210659	0.0334115	-1.6209
MAL2	0.54003	0.0745955	3.20867	0.00214393	0.0337585	-1.63676
C15orf26	0.722606	0.0111175	3.19921	0.00220482	0.0343444	-1.66205
GJC2	-0.483937	0.0224636	-3.19423	0.00223749	0.0346982	-1.67532
GSTM2	-0.475498	-0.0413908	-3.17715	0.00235312	0.0358753	-1.72078
CLDN7	0.570643	-0.0306696	3.17679	0.00235559	0.0358753	-1.72172
PA2G4	-0.414588	-0.0863894	-3.17534	0.00236563	0.0359501	-1.72556
NYNRIN	-0.405018	-0.0767939	-3.17109	0.00239544	0.0361466	-1.73685
C6orf117	0.436988	0.020587	3.16906	0.00240977	0.0362935	-1.74223
WDR51A	0.584749	0.0988618	3.16696	0.00242471	0.0364485	-1.7478
CCNA1	0.802304	0.298715	3.15816	0.00248818	0.0371003	-1.77109
AHSA2	0.400036	0.0922237	3.15698	0.00249684	0.0371412	-1.77422
LOC643284	0.466684	-0.0501001	3.15163	0.00253631	0.0375658	-1.78835
CPXM2	-0.650712	-0.0020073	-3.12741	0.00272247	0.0393773	-1.85213
TCTEX1D2	0.601379	-0.0165539	3.12687	0.00272682	0.0393964	-1.85356
CLDN10	0.455976	-0.00605749	3.12294	0.00275825	0.0395665	-1.86388
LOC730286	-0.470072	-0.14605	-3.11609	0.00281386	0.0401439	-1.88183
PHGDH	-0.451304	-0.112828	-3.11451	0.0028268	0.0402553	-1.88596
USF1	-0.407357	0.0182165	-3.11183	0.00284892	0.0404968	-1.89297
EXPH5	-0.514264	0.058047	-3.10198	0.00293175	0.0412628	-1.91874
FAIM3	-0.432456	0.0278261	-3.09231	0.00301514	0.0420585	-1.94395
EPAS1	-0.473954	-0.00717069	-3.08584	0.0030722	0.0425524	-1.9608
TGFBI	-0.529599	-0.0605419	-3.0841	0.0030877	0.0426166	-1.96532
MXRA5	-0.692759	0.0321533	-3.08308	0.00309681	0.0427046	-1.96797
LOC728565	-0.473199	-0.0383097	-3.08164	0.00310974	0.0427832	-1.97171
TEF	-0.511936	0.0357262	-3.07159	0.0032014	0.0437501	-1.9978
SPOCK2	-0.683333	0.101023	-3.06806	0.00323422	0.0440314	-2.00696
XAB2	-0.42842	-0.00365417	-3.0672	0.00324229	0.0440524	-2.00919
PHTF1	0.454745	0.0810247	3.06338	0.00327814	0.0443858	-2.01907
TMPRSS2	0.424617	-0.051141	3.05429	0.00336516	0.045161	-2.04258
TUBA1C	0.46213	0.0581955	3.04157	0.00349048	0.0464362	-2.07537
CXCL1	0.593667	0.118065	3.03219	0.00358567	0.0472447	-2.09949
PCYOX1	-0.424179	0.0178365	-3.0293	0.00361549	0.0474995	-2.10692
TNFSF10	0.485318	0.0807121	3.01109	0.00380879	0.0491322	-2.15358
GVIN1	-0.662666	0.129533	-3.00606	0.00386386	0.0495686	-2.16643
PARVG	-0.484784	0.0292653	-3.00406	0.00388591	0.0497181	-2.17152
C11orf88	0.746918	0.163541	3.00351	0.00389206	0.0497476	-2.17294

## Sheet: Table S3
Table S3 GO enrichment analysis in Biological Processes (BP) of DEGs
ID	Description	GeneRatio	BgRatio	pvalue	p.adjust	qvalue	geneID	Count
GO:0061418	regulation of transcription from RNA polymerase II promoter in response to hypoxia	10/300	77/18866	3.81185e-07	0.00144164	0.00127838	PSMD6/PSMA6/PSMA5/HIGD1A/PSMC5/RBX1/PSME4/EP300/NFE2L2/EPAS1	10
GO:0043618	regulation of transcription from RNA polymerase II promoter in response to stress	11/300	109/18866	1.31834e-06	0.00249298	0.00221065	PSMD6/PSMA6/PSMA5/HIGD1A/PSMC5/RBX1/PSME4/EP300/NFE2L2/MUC1/EPAS1	11
GO:0043620	regulation of DNA-templated transcription in response to stress	11/300	115/18866	2.24685e-06	0.00283253	0.00251174	PSMD6/PSMA6/PSMA5/HIGD1A/PSMC5/RBX1/PSME4/EP300/NFE2L2/MUC1/EPAS1	11
GO:0060541	respiratory system development	13/300	204/18866	2.45622e-05	0.0232235	0.0205935	SIX1/CIC/GLI3/EP300/AGR2/RDH10/PKD1/FGF9/FGFRL1/SPDEF/TNS3/CEBPA/EPAS1	13
GO:0014812	muscle cell migration	9/300	106/18866	4.91342e-05	0.0371651	0.0329561	SIX1/PLXNA1/SLIT2/NFE2L2/LRP1/FGF9/CCL5/MEF2C/SSH1	9
GO:0014910	regulation of smooth muscle cell migration	8/300	86/18866	6.74687e-05	0.0374813	0.0332365	PLXNA1/SLIT2/NFE2L2/LRP1/FGF9/CCL5/MEF2C/SSH1	8
GO:0070482	response to oxygen levels	18/300	396/18866	6.93731e-05	0.0374813	0.0332365	ATP6V1A/ATP6V1G1/PSMD6/PSMA6/RHOA/PSMA5/HIGD1A/PSMC5/RBX1/PSME4/EP300/NFE2L2/PRKCE/ATP1B1/SOD3/LDHA/USF1/EPAS1	18
GO:0048863	stem cell differentiation	14/300	264/18866	9.01238e-05	0.042606	0.0377809	PSMD6/PRICKLE1/PSMA6/EPCAM/PSMA5/PSMC5/WNT10A/PSME4/ELL3/NFE2L2/RDH10/MEF2C/TACSTD2/SEMA4A	14
GO:0071453	cellular response to oxygen levels	13/300	235/18866	0.000105121	0.044174	0.0391713	ATP6V1A/ATP6V1G1/PSMD6/PSMA6/PSMA5/HIGD1A/PSMC5/RBX1/PSME4/EP300/NFE2L2/PRKCE/EPAS1	13
GO:0014909	smooth muscle cell migration	8/300	93/18866	0.000117658	0.0443606	0.0393367	PLXNA1/SLIT2/NFE2L2/LRP1/FGF9/CCL5/MEF2C/SSH1	8
GO:0030324	lung development	11/300	177/18866	0.000129023	0.0443606	0.0393367	CIC/GLI3/EP300/AGR2/RDH10/PKD1/FGF9/SPDEF/TNS3/CEBPA/EPAS1	11
GO:0030323	respiratory tube development	11/300	181/18866	0.000157124	0.0495203	0.0439121	CIC/GLI3/EP300/AGR2/RDH10/PKD1/FGF9/SPDEF/TNS3/CEBPA/EPAS1	11
GO:0006986	response to unfolded protein	11/300	183/18866	0.000173022	0.050336	0.0446354	GFPT1/TM7SF3/EP300/NFE2L2/FICD/AGR2/DNAJA1/CCND1/PTPN1/ERN2/COMP	11
GO:0002479	antigen processing and presentation of exogenous peptide antigen via MHC class I, TAP-dependent	7/300	75/18866	0.000188787	0.0509994	0.0452237	PSMD6/PSMA6/PSMA5/PSMC5/PSME4/CD207/B2M	7
GO:0030178	negative regulation of Wnt signaling pathway	12/300	219/18866	0.000210691	0.0516212	0.045775	PSMD6/PRICKLE1/CHD8/PSMA6/GLI3/PSMA5/PSMC5/RBX1/PSME4/PFDN5/LRP1/FGF9	12
GO:0001666	response to hypoxia	16/300	359/18866	0.000218387	0.0516212	0.045775	PSMD6/PSMA6/RHOA/PSMA5/HIGD1A/PSMC5/RBX1/PSME4/EP300/NFE2L2/PRKCE/ATP1B1/SOD3/LDHA/USF1/EPAS1	16
GO:0070498	interleukin-1-mediated signaling pathway	8/300	103/18866	0.00023958	0.0521753	0.0462664	PSMD6/PSMA6/PSMA5/PSMC5/MAP3K8/RBX1/PSME4/IRAK3	8
GO:0045056	transcytosis	4/300	20/18866	0.000248322	0.0521753	0.0462664	USO1/VPS35/LRP1/MAL2	4
GO:0042590	antigen processing and presentation of exogenous peptide antigen via MHC class I	7/300	80/18866	0.000282428	0.0562181	0.0498513	PSMD6/PSMA6/PSMA5/PSMC5/PSME4/CD207/B2M	7
GO:0036293	response to decreased oxygen levels	16/300	371/18866	0.000315193	0.0596029	0.0528528	PSMD6/PSMA6/RHOA/PSMA5/HIGD1A/PSMC5/RBX1/PSME4/EP300/NFE2L2/PRKCE/ATP1B1/SOD3/LDHA/USF1/EPAS1	16
GO:0002283	neutrophil activation involved in immune response	19/300	490/18866	0.000340897	0.0601239	0.0533148	PSMD6/SDCBP/RHOA/CCT8/PSMA5/ENPP4/GDI2/CTSC/KPNB1/CD55/ATP6AP2/S100P/B2M/TMBIM1/ITGAL/DNASE1L3/SERPINB1/PA2G4/CXCL1	19
GO:0030111	regulation of Wnt signaling pathway	16/300	375/18866	0.000354807	0.0601239	0.0533148	PSMD6/PRICKLE1/CHD8/PSMA6/SPIN1/GLI3/PSMA5/PSMC5/RBX1/PSME4/VPS35/PFDN5/LRP1/FZD9/FGF9/ATP6AP2	16
GO:0010499	proteasomal ubiquitin-independent protein catabolic process	4/300	22/18866	0.00036564	0.0601239	0.0533148	PSMA6/PSMA5/PSME4/NFE2L2	4
GO:0062012	regulation of small molecule metabolic process	18/300	456/18866	0.000394115	0.0621059	0.0550724	PSMD6/PSMA6/PSMA5/PSMC5/PARP1/TFF3/PSME4/NUP88/AKR1C3/ZMPSTE24/EP300/PRKCE/KPNB1/RDH10/SIK1/PDK4/ZBTB20/FASN	18
GO:0035966	response to topologically incorrect protein	11/300	205/18866	0.000458755	0.0694004	0.0615407	GFPT1/TM7SF3/EP300/NFE2L2/FICD/AGR2/DNAJA1/CCND1/PTPN1/ERN2/COMP	11
GO:0071456	cellular response to hypoxia	11/300	208/18866	0.000518273	0.0753887	0.0668509	PSMD6/PSMA6/PSMA5/HIGD1A/PSMC5/RBX1/PSME4/EP300/NFE2L2/PRKCE/EPAS1	11
GO:0034620	cellular response to unfolded protein	9/300	146/18866	0.00055656	0.0779421	0.0691151	GFPT1/TM7SF3/EP300/NFE2L2/FICD/AGR2/CCND1/PTPN1/ERN2	9
GO:0021762	substantia nigra development	5/300	43/18866	0.000577044	0.0779421	0.0691151	CALM2/ZNF148/RHOA/YWHAQ/FGF9	5
GO:2000736	regulation of stem cell differentiation	8/300	118/18866	0.000600683	0.0783373	0.0694655	PSMD6/PRICKLE1/PSMA6/PSMA5/PSMC5/PSME4/NFE2L2/TACSTD2	8
GO:0035567	non-canonical Wnt signaling pathway	9/300	151/18866	0.000709505	0.0822006	0.0728913	PSMD6/PRICKLE1/PSMA6/RHOA/PSMA5/PSMC5/PSME4/FZD9/PLCB2	9
GO:0090025	regulation of monocyte chemotaxis	4/300	26/18866	0.000710802	0.0822006	0.0728913	SLIT2/NBL1/DUSP1/CCL5	4
GO:0030177	positive regulation of Wnt signaling pathway	10/300	183/18866	0.000717245	0.0822006	0.0728913	PSMD6/PSMA6/SPIN1/PSMA5/PSMC5/PSME4/VPS35/FZD9/FGF9/ATP6AP2	10
GO:0071347	cellular response to interleukin-1	10/300	183/18866	0.000717245	0.0822006	0.0728913	PSMD6/PSMA6/PSMA5/PSMC5/MAP3K8/RBX1/PSME4/CCL22/CCL5/IRAK3	10
GO:0090090	negative regulation of canonical Wnt signaling pathway	10/300	184/18866	0.000748037	0.0826938	0.0733286	PSMD6/PRICKLE1/CHD8/PSMA6/GLI3/PSMA5/PSMC5/RBX1/PSME4/PFDN5	10
GO:0036294	cellular response to decreased oxygen levels	11/300	218/18866	0.000765278	0.0826938	0.0733286	PSMD6/PSMA6/PSMA5/HIGD1A/PSMC5/RBX1/PSME4/EP300/NFE2L2/PRKCE/EPAS1	11
GO:0051668	localization within membrane	7/300	95/18866	0.000802667	0.0830142	0.0736128	SYNJ2BP/SEC23B/ATP1B1/FZD9/CD2/SSH1/ITGAL	7
GO:0043312	neutrophil degranulation	18/300	487/18866	0.000846844	0.0830142	0.0736128	PSMD6/SDCBP/RHOA/CCT8/PSMA5/ENPP4/GDI2/CTSC/KPNB1/CD55/ATP6AP2/S100P/B2M/TMBIM1/ITGAL/SERPINB1/PA2G4/CXCL1	18
GO:1904738	vascular associated smooth muscle cell migration	5/300	47/18866	0.000873175	0.0830142	0.0736128	NFE2L2/LRP1/FGF9/MEF2C/SSH1	5
GO:1904752	regulation of vascular associated smooth muscle cell migration	5/300	47/18866	0.000873175	0.0830142	0.0736128	NFE2L2/LRP1/FGF9/MEF2C/SSH1	5
GO:0030968	endoplasmic reticulum unfolded protein response	8/300	125/18866	0.000877993	0.0830142	0.0736128	GFPT1/EP300/NFE2L2/FICD/AGR2/CCND1/PTPN1/ERN2	8
GO:0060828	regulation of canonical Wnt signaling pathway	13/300	295/18866	0.000931263	0.0859033	0.0761747	PSMD6/PRICKLE1/CHD8/PSMA6/GLI3/PSMA5/PSMC5/RBX1/PSME4/VPS35/PFDN5/FZD9/FGF9	13
GO:0002474	antigen processing and presentation of peptide antigen via MHC class I	7/300	99/18866	0.00102477	0.0921557	0.081719	PSMD6/PSMA6/PSMA5/PSMC5/PSME4/CD207/B2M	7
GO:1902036	regulation of hematopoietic stem cell differentiation	6/300	73/18866	0.00107167	0.0921557	0.081719	PSMD6/PSMA6/PSMA5/PSMC5/PSME4/NFE2L2	6
GO:0006294	nucleotide-excision repair, preincision complex assembly	4/300	29/18866	0.00108773	0.0921557	0.081719	PARP1/RBX1/XPC/RPA3	4
GO:0048705	skeletal system morphogenesis	11/300	228/18866	0.00110306	0.0921557	0.081719	SIX1/PLEKHA1/GLI3/ZMPSTE24/RDH10/PKD1/TIPARP/MEF2C/TMEM119/COMP/COL2A1	11
GO:0060070	canonical Wnt signaling pathway	14/300	339/18866	0.00112088	0.0921557	0.081719	PSMD6/PRICKLE1/CHD8/PSMA6/GLI3/PSMA5/PSMC5/WNT10A/RBX1/PSME4/VPS35/PFDN5/FZD9/FGF9	14
GO:0044106	cellular amine metabolic process	8/300	131/18866	0.00119009	0.095764	0.0849186	PSMD6/PSMA6/PSMA5/PSMC5/SAT1/PSME4/VPS35/MAOA	8
GO:1903894	regulation of IRE1-mediated unfolded protein response	3/300	14/18866	0.00127235	0.100251	0.0888973	FICD/AGR2/PTPN1	3
GO:2001234	negative regulation of apoptotic signaling pathway	11/300	233/18866	0.00131326	0.101029	0.0895877	HIGD1A/GNAI2/ELL3/NFE2L2/FZD9/DNAJA1/PTPN1/TMBIM1/COL2A1/MUC1/TNFSF10	11
GO:0035967	cellular response to topologically incorrect protein	9/300	166/18866	0.00138483	0.101029	0.0895877	GFPT1/TM7SF3/EP300/NFE2L2/FICD/AGR2/CCND1/PTPN1/ERN2	9
GO:0008045	motor neuron axon guidance	4/300	31/18866	0.00140551	0.101029	0.0895877	RNF165/SLIT2/PLXNA3/ALCAM	4
GO:0016052	carbohydrate catabolic process	10/300	200/18866	0.00140841	0.101029	0.0895877	GK5/PHKA2/NUP88/EP300/MAN2C1/NEU4/NUDT5/LDHA/GK/ZBTB20	10
GO:0061333	renal tubule morphogenesis	6/300	77/18866	0.0014158	0.101029	0.0895877	SIX1/GLI3/WNK4/PKD1/MEF2C/TACSTD2	6
GO:0046034	ATP metabolic process	13/300	311/18866	0.00149914	0.103551	0.0918235	ATP6V1A/NDUFA4/RHOA/NDUFAB1/PARP1/COX7A2/NUP88/EP300/NUDT5/ATP1B1/LDHA/NDUFV2/ZBTB20	13
GO:2000772	regulation of cellular senescence	5/300	53/18866	0.00151177	0.103551	0.0918235	ZMPSTE24/YBX1/VASH1/B2M/NEK6	5
GO:0042574	retinal metabolic process	3/300	15/18866	0.00157182	0.103551	0.0918235	AKR1C3/RDH13/RDH10	3
GO:0043584	nose development	3/300	15/18866	0.00157182	0.103551	0.0918235	SIX1/GLI3/RDH10	3
GO:2000179	positive regulation of neural precursor cell proliferation	5/300	54/18866	0.00164469	0.103551	0.0918235	GLI3/GNAI2/ELL3/FZD9/GJC2	5
GO:0098742	cell-cell adhesion via plasma-membrane adhesion molecules	12/300	277/18866	0.00167404	0.103551	0.0918235	EPCAM/SDK2/CLDN12/PKD1/FGFRL1/ALCAM/CDH26/PCDH17/ITGAL/CD6/CLDN7/CLDN10	12
GO:0002062	chondrocyte differentiation	7/300	108/18866	0.00170099	0.103551	0.0918235	GLI3/FGF9/ZNF219/MEF2C/COMP/COL2A1/TGFBI	7
GO:0060071	Wnt signaling pathway, planar cell polarity pathway	7/300	108/18866	0.00170099	0.103551	0.0918235	PSMD6/PRICKLE1/PSMA6/RHOA/PSMA5/PSMC5/PSME4	7
GO:0010959	regulation of metal ion transport	15/300	396/18866	0.00177658	0.103551	0.0918235	CALM2/RHOA/KEL/FXYD6/GNAI2/WNK4/PRKCE/ATP1B1/CCL5/SIK1/B2M/GLRX/APLNR/GJC2/GSTM2	15
GO:0060350	endochondral bone morphogenesis	5/300	55/18866	0.001786	0.103551	0.0918235	ZMPSTE24/MEF2C/TMEM119/COMP/COL2A1	5
GO:2000649	regulation of sodium ion transmembrane transporter activity	5/300	55/18866	0.001786	0.103551	0.0918235	FXYD6/WNK4/PRKCE/ATP1B1/GLRX	5
GO:0009308	amine metabolic process	8/300	140/18866	0.0018178	0.103551	0.0918235	PSMD6/PSMA6/PSMA5/PSMC5/SAT1/PSME4/VPS35/MAOA	8
GO:0040013	negative regulation of locomotion	15/300	397/18866	0.00182048	0.103551	0.0918235	SYNJ2BP/RHOA/SLIT2/NBL1/PLXNA3/NFE2L2/GTPBP4/LRP1/DUSP1/ADORA3/MEF2C/TACSTD2/VASH1/IDH2/SEMA4A	15
GO:0033238	regulation of cellular amine metabolic process	6/300	81/18866	0.00183838	0.103551	0.0918235	PSMD6/PSMA6/PSMA5/PSMC5/PSME4/VPS35	6
GO:0090175	regulation of establishment of planar polarity	7/300	110/18866	0.00188991	0.103551	0.0918235	PSMD6/PRICKLE1/PSMA6/RHOA/PSMA5/PSMC5/PSME4	7
GO:2000651	positive regulation of sodium ion transmembrane transporter activity	3/300	16/18866	0.00191191	0.103551	0.0918235	WNK4/ATP1B1/GLRX	3
GO:0010948	negative regulation of cell cycle process	14/300	359/18866	0.00191659	0.103551	0.0918235	PSMD6/PSMA6/PSMA5/PSMC5/RBX1/RYBP/PSME4/AURKAIP1/EP300/FZD9/DUSP1/CCND1/MUC1/GJC2	14
GO:0051271	negative regulation of cellular component movement	15/300	400/18866	0.00195765	0.103689	0.0919465	SYNJ2BP/RHOA/SLIT2/NBL1/PLXNA3/NFE2L2/GTPBP4/LRP1/DUSP1/ADORA3/MEF2C/TACSTD2/VASH1/IDH2/SEMA4A	15
GO:0072073	kidney epithelium development	8/300	142/18866	0.00198753	0.103689	0.0919465	SIX1/GLI3/EPCAM/WNK4/SLIT2/PKD1/MEF2C/TACSTD2	8
GO:0001822	kidney development	12/300	283/18866	0.00200141	0.103689	0.0919465	SIX1/GLI3/EPCAM/WNK4/SLIT2/ZMPSTE24/RDH10/PKD1/TIPARP/MEF2C/TACSTD2/SERPINB7	12
GO:0031145	anaphase-promoting complex-dependent catabolic process	6/300	83/18866	0.00208245	0.105492	0.093545	PSMD6/CDC26/PSMA6/PSMA5/PSMC5/PSME4	6
GO:0070555	response to interleukin-1	10/300	211/18866	0.00209199	0.105492	0.093545	PSMD6/PSMA6/PSMA5/PSMC5/MAP3K8/RBX1/PSME4/CCL22/CCL5/IRAK3	10
GO:0002223	stimulatory C-type lectin receptor signaling pathway	7/300	113/18866	0.00220332	0.109644	0.097227	PSMD6/PSMA6/PSMA5/PSMC5/PSME4/EP300/MUC1	7
GO:1901990	regulation of mitotic cell cycle phase transition	16/300	448/18866	0.00229234	0.111252	0.0986527	PSMD6/CDC26/PSMA6/PSMA5/PSMC5/RBX1/PSME4/EP300/PKD1/PCM1/XPC/DUSP1/CCND1/NEK6/MUC1/GJC2	16
GO:0070293	renal absorption	3/300	17/18866	0.00229446	0.111252	0.0986527	SGK1/WNK4/AKR1C3	3
GO:1901991	negative regulation of mitotic cell cycle phase transition	11/300	251/18866	0.00235968	0.112557	0.09981	PSMD6/PSMA6/PSMA5/PSMC5/RBX1/PSME4/EP300/DUSP1/CCND1/MUC1/GJC2	11
GO:0060323	head morphogenesis	4/300	36/18866	0.00247247	0.112557	0.09981	PLEKHA1/EP300/TIPARP/ATP6AP2	4
GO:1901532	regulation of hematopoietic progenitor cell differentiation	6/300	86/18866	0.00249346	0.112557	0.09981	PSMD6/PSMA6/PSMA5/PSMC5/PSME4/NFE2L2	6
GO:1905330	regulation of morphogenesis of an epithelium	9/300	181/18866	0.00250251	0.112557	0.09981	PSMD6/PRICKLE1/SIX1/PSMA6/RHOA/PSMA5/PSMC5/PSME4/TACSTD2	9
GO:0002220	innate immune response activating cell surface receptor signaling pathway	7/300	116/18866	0.00255544	0.112557	0.09981	PSMD6/PSMA6/PSMA5/PSMC5/PSME4/EP300/MUC1	7
GO:0072001	renal system development	12/300	292/18866	0.00258937	0.112557	0.09981	SIX1/GLI3/EPCAM/WNK4/SLIT2/ZMPSTE24/RDH10/PKD1/TIPARP/MEF2C/TACSTD2/SERPINB7	12
GO:0055072	iron ion homeostasis	6/300	87/18866	0.00264314	0.112557	0.09981	ATP6V1A/ATP6V1G1/GLRX3/B2M/TFRC/EPAS1	6
GO:0060218	hematopoietic stem cell differentiation	6/300	87/18866	0.00264314	0.112557	0.09981	PSMD6/PSMA6/PSMA5/PSMC5/PSME4/NFE2L2	6
GO:0002758	innate immune response-activating signal transduction	7/300	117/18866	0.00268193	0.112557	0.09981	PSMD6/PSMA6/PSMA5/PSMC5/PSME4/EP300/MUC1	7
GO:0044262	cellular carbohydrate metabolic process	12/300	294/18866	0.00273746	0.112557	0.09981	GK5/PHKA2/TFF3/IDUA/ZMPSTE24/PPP1CC/EP300/PRKCE/GK/SIK1/PDK4/IDH2	12
GO:0048846	axon extension involved in axon guidance	4/300	37/18866	0.00273793	0.112557	0.09981	SLIT2/PLXNA3/ALCAM/SEMA4A	4
GO:1902284	neuron projection extension involved in neuron projection guidance	4/300	37/18866	0.00273793	0.112557	0.09981	SLIT2/PLXNA3/ALCAM/SEMA4A	4
GO:0090263	positive regulation of canonical Wnt signaling pathway	8/300	150/18866	0.00279499	0.112557	0.09981	PSMD6/PSMA6/PSMA5/PSMC5/PSME4/VPS35/FZD9/FGF9	8
GO:0002028	regulation of sodium ion transport	6/300	88/18866	0.00279947	0.112557	0.09981	FXYD6/WNK4/PRKCE/ATP1B1/SIK1/GLRX	6
GO:0033559	unsaturated fatty acid metabolic process	7/300	118/18866	0.00281318	0.112557	0.09981	ZADH2/AKR1C3/PTGR1/CYP2F1/CYP2J2/EPHX1/GSTM2	7
GO:0021872	forebrain generation of neurons	5/300	61/18866	0.00282732	0.112557	0.09981	RHOA/GLI3/SLIT2/PLXNA3/B2M	5
GO:0090342	regulation of cell aging	5/300	61/18866	0.00282732	0.112557	0.09981	ZMPSTE24/YBX1/VASH1/B2M/NEK6	5
GO:0014912	negative regulation of smooth muscle cell migration	4/300	38/18866	0.00302228	0.118043	0.104674	SLIT2/NFE2L2/LRP1/MEF2C	4
GO:0048857	neural nucleus development	5/300	62/18866	0.00303607	0.118043	0.104674	CALM2/ZNF148/RHOA/YWHAQ/FGF9	5
GO:1903362	regulation of cellular protein catabolic process	11/300	260/18866	0.00309272	0.118043	0.104674	SDCBP/PRICKLE1/RBX1/RYBP/VPS35/NFE2L2/CTSC/LRP1/PKD1/CEBPA/RPL5	11
GO:0120254	olefinic compound metabolic process	7/300	121/18866	0.00323662	0.118043	0.104674	AKR1C3/RDH13/RDH10/CYP2F1/CYP2J2/EPHX1/GSTM2	7
GO:0006081	cellular aldehyde metabolic process	5/300	63/18866	0.0032557	0.118043	0.104674	PNPO/AKR1C3/RDH13/RDH10/IDH2	5
GO:0006521	regulation of cellular amino acid metabolic process	5/300	63/18866	0.0032557	0.118043	0.104674	PSMD6/PSMA6/PSMA5/PSMC5/PSME4	5
GO:0061351	neural precursor cell proliferation	8/300	154/18866	0.00328458	0.118043	0.104674	RHOA/GLI3/GNAI2/ELL3/FZD9/PCM1/KIF1A/GJC2	8
GO:0030901	midbrain development	6/300	91/18866	0.00331011	0.118043	0.104674	CALM2/ZNF148/RHOA/YWHAQ/FGF9/OTX1	6
GO:2000177	regulation of neural precursor cell proliferation	6/300	91/18866	0.00331011	0.118043	0.104674	RHOA/GLI3/GNAI2/ELL3/FZD9/GJC2	6
GO:0007162	negative regulation of cell adhesion	12/300	301/18866	0.00331097	0.118043	0.104674	RHOA/PLXNA1/GLI3/EPCAM/PLXNA3/GTPBP4/LRP1/DUSP1/TACSTD2/MUC1/CLDN7/TGFBI	12
GO:0045930	negative regulation of mitotic cell cycle	13/300	341/18866	0.00333536	0.118043	0.104674	PSMD6/PSMA6/PSMA5/PSMC5/RBX1/PSME4/AURKAIP1/EP300/XPC/DUSP1/CCND1/MUC1/GJC2	13
GO:0010565	regulation of cellular ketone metabolic process	9/300	189/18866	0.00333965	0.118043	0.104674	PSMD6/PSMA6/PSMA5/PSMC5/PSME4/AKR1C3/PRKCE/RDH10/PDK4	9
GO:0031146	SCF-dependent proteasomal ubiquitin-dependent protein catabolic process	6/300	93/18866	0.00368709	0.124804	0.110669	PSMD6/PSMA6/PSMA5/PSMC5/RBX1/PSME4	6
GO:0072080	nephron tubule development	6/300	93/18866	0.00368709	0.124804	0.110669	SIX1/GLI3/WNK4/PKD1/MEF2C/TACSTD2	6
GO:0001736	establishment of planar polarity	7/300	124/18866	0.00370708	0.124804	0.110669	PSMD6/PRICKLE1/PSMA6/RHOA/PSMA5/PSMC5/PSME4	7
GO:0007164	establishment of tissue polarity	7/300	124/18866	0.00370708	0.124804	0.110669	PSMD6/PRICKLE1/PSMA6/RHOA/PSMA5/PSMC5/PSME4	7
GO:0002689	negative regulation of leukocyte chemotaxis	3/300	20/18866	0.00371347	0.124804	0.110669	SLIT2/NBL1/DUSP1	3
GO:1902305	regulation of sodium ion transmembrane transport	5/300	65/18866	0.00372893	0.124804	0.110669	FXYD6/WNK4/PRKCE/ATP1B1/GLRX	5
GO:0060349	bone morphogenesis	6/300	94/18866	0.0038871	0.126392	0.112078	GLI3/ZMPSTE24/MEF2C/TMEM119/COMP/COL2A1	6
GO:0060993	kidney morphogenesis	6/300	94/18866	0.0038871	0.126392	0.112078	SIX1/GLI3/WNK4/ZMPSTE24/PKD1/TACSTD2	6
GO:0050922	negative regulation of chemotaxis	5/300	66/18866	0.00398314	0.126392	0.112078	SLIT2/NBL1/PLXNA3/DUSP1/SEMA4A	5
GO:0061326	renal tubule development	6/300	95/18866	0.00409504	0.126392	0.112078	SIX1/GLI3/WNK4/PKD1/MEF2C/TACSTD2	6
GO:1901988	negative regulation of cell cycle phase transition	11/300	270/18866	0.00411136	0.126392	0.112078	PSMD6/PSMA6/PSMA5/PSMC5/RBX1/PSME4/EP300/DUSP1/CCND1/MUC1/GJC2	11
GO:0030336	negative regulation of cell migration	13/300	350/18866	0.00415144	0.126392	0.112078	SYNJ2BP/RHOA/SLIT2/NBL1/NFE2L2/GTPBP4/LRP1/DUSP1/ADORA3/MEF2C/TACSTD2/VASH1/IDH2	13
GO:0002548	monocyte chemotaxis	5/300	67/18866	0.00424951	0.126392	0.112078	SLIT2/NBL1/DUSP1/CCL22/CCL5	5
GO:0007040	lysosome organization	5/300	67/18866	0.00424951	0.126392	0.112078	CHMP5/VPS35/HOOK1/ATP6AP2/RAB7B	5
GO:0036498	IRE1-mediated unfolded protein response	5/300	67/18866	0.00424951	0.126392	0.112078	GFPT1/FICD/AGR2/PTPN1/ERN2	5
GO:0080171	lytic vacuole organization	5/300	67/18866	0.00424951	0.126392	0.112078	CHMP5/VPS35/HOOK1/ATP6AP2/RAB7B	5
GO:0006293	nucleotide-excision repair, preincision complex stabilization	3/300	21/18866	0.00428189	0.126392	0.112078	PARP1/RBX1/RPA3	3
GO:0006295	nucleotide-excision repair, DNA incision, 3'-to lesion	3/300	21/18866	0.00428189	0.126392	0.112078	PARP1/RBX1/RPA3	3
GO:0036499	PERK-mediated unfolded protein response	3/300	21/18866	0.00428189	0.126392	0.112078	NFE2L2/AGR2/PTPN1	3
GO:0140467	integrated stress response signaling	3/300	21/18866	0.00428189	0.126392	0.112078	NFE2L2/AGR2/PTPN1	3
GO:1902307	positive regulation of sodium ion transmembrane transport	3/300	21/18866	0.00428189	0.126392	0.112078	WNK4/ATP1B1/GLRX	3
GO:0010972	negative regulation of G2/M transition of mitotic cell cycle	6/300	96/18866	0.00431109	0.126392	0.112078	PSMD6/PSMA6/PSMA5/PSMC5/RBX1/PSME4	6
GO:0007050	cell cycle arrest	10/300	234/18866	0.0043823	0.126539	0.112208	WDR6/EP300/PKD1/FZD9/EIF4G2/DUSP1/CCND1/ERN2/VASH1/MUC1	10
GO:0051216	cartilage development	9/300	197/18866	0.00438302	0.126539	0.112208	GLI3/ZMPSTE24/PKD1/FGF9/ZNF219/MEF2C/COMP/COL2A1/TGFBI	9
GO:1990868	response to chemokine	6/300	97/18866	0.00453545	0.12897	0.114364	RHOA/SLIT2/DUSP1/CCL22/CCL5/CXCL1	6
GO:1990869	cellular response to chemokine	6/300	97/18866	0.00453545	0.12897	0.114364	RHOA/SLIT2/DUSP1/CCL22/CCL5/CXCL1	6
GO:0030521	androgen receptor signaling pathway	4/300	43/18866	0.00474915	0.134039	0.118859	RHOA/EP300/SAFB2/SCGB2A1	4
GO:0000717	nucleotide-excision repair, DNA duplex unwinding	3/300	22/18866	0.00490025	0.136072	0.120661	PARP1/RBX1/XPC	3
GO:0006925	inflammatory cell apoptotic process	3/300	22/18866	0.00490025	0.136072	0.120661	ZMPSTE24/CCL5/MEF2C	3
GO:0050769	positive regulation of neurogenesis	16/300	485/18866	0.00494259	0.136072	0.120661	RHOA/PLXNA1/GLI3/SLIT2/NBL1/PPP1CC/PLXNA3/EP300/ELL3/NFE2L2/LRP1/TCF4/GDPD5/MEF2C/MAPK6/GJC2	16
GO:0072163	mesonephric epithelium development	6/300	99/18866	0.00500981	0.136072	0.120661	SIX1/GLI3/EPCAM/SLIT2/PKD1/TACSTD2	6
GO:0072164	mesonephric tubule development	6/300	99/18866	0.00500981	0.136072	0.120661	SIX1/GLI3/EPCAM/SLIT2/PKD1/TACSTD2	6
GO:1901987	regulation of cell cycle phase transition	16/300	486/18866	0.0050393	0.136072	0.120661	PSMD6/CDC26/PSMA6/PSMA5/PSMC5/RBX1/PSME4/EP300/PKD1/PCM1/XPC/DUSP1/CCND1/NEK6/MUC1/GJC2	16
GO:0048608	reproductive structure development	15/300	443/18866	0.00507301	0.136072	0.120661	PLEKHA1/GLI3/SLIT2/AKR1C3/LDOC1/RDH10/PKD1/TIPARP/FGF9/SAFB2/CCND1/VASH1/CEBPA/EPAS1/TNFSF10	15
GO:0051961	negative regulation of nervous system development	12/300	319/18866	0.0052409	0.139585	0.123777	LSM1/RHOA/GLI3/SLIT2/PLXNA3/CTSC/LRP1/RGMA/PCM1/B2M/IDH2/SEMA4A	12
GO:0060348	bone development	9/300	204/18866	0.00549043	0.143297	0.127069	RHOA/GLI3/BBX/ZMPSTE24/EP300/MEF2C/TMEM119/COMP/COL2A1	9
GO:0061458	reproductive system development	15/300	447/18866	0.00549978	0.143297	0.127069	PLEKHA1/GLI3/SLIT2/AKR1C3/LDOC1/RDH10/PKD1/TIPARP/FGF9/SAFB2/CCND1/VASH1/CEBPA/EPAS1/TNFSF10	15
GO:0000715	nucleotide-excision repair, DNA damage recognition	3/300	23/18866	0.00556972	0.143297	0.127069	PARP1/RBX1/XPC	3
GO:0016338	calcium-independent cell-cell adhesion via plasma membrane cell-adhesion molecules	3/300	23/18866	0.00556972	0.143297	0.127069	CLDN12/CLDN7/CLDN10	3
GO:0043586	tongue development	3/300	23/18866	0.00556972	0.143297	0.127069	SIX1/GLI3/WNT10A	3
GO:1904427	positive regulation of calcium ion transmembrane transport	5/300	72/18866	0.00577457	0.147564	0.130852	CALM2/ATP1B1/APLNR/GJC2/GSTM2	5
GO:2000146	negative regulation of cell motility	13/300	365/18866	0.00586456	0.148858	0.131999	SYNJ2BP/RHOA/SLIT2/NBL1/NFE2L2/GTPBP4/LRP1/DUSP1/ADORA3/MEF2C/TACSTD2/VASH1/IDH2	13
GO:0017144	drug metabolic process	4/300	46/18866	0.00605101	0.151395	0.13425	CYP2W1/NT5C2/CYP2F1/CYP2J2	4
GO:0001823	mesonephros development	6/300	103/18866	0.00606636	0.151395	0.13425	SIX1/GLI3/EPCAM/SLIT2/PKD1/TACSTD2	6
GO:0072078	nephron tubule morphogenesis	5/300	73/18866	0.00612037	0.151395	0.13425	SIX1/GLI3/WNK4/PKD1/TACSTD2	5
GO:0050671	positive regulation of lymphocyte proliferation	7/300	136/18866	0.00612467	0.151395	0.13425	FLT3LG/CCL5/CD55/MEF2C/SLC7A1/TFRC/CD6	7
GO:0071216	cellular response to biotic stimulus	10/300	246/18866	0.00618722	0.151618	0.134447	RHOA/CHMP5/ZMPSTE24/PRKCE/LDOC1/CCL5/CD55/MEF2C/CD6/CXCL1	10
GO:0071222	cellular response to lipopolysaccharide	9/300	208/18866	0.00621386	0.151618	0.134447	RHOA/CHMP5/PRKCE/LDOC1/CCL5/CD55/MEF2C/CD6/CXCL1	9
GO:0042738	exogenous drug catabolic process	3/300	24/18866	0.00629139	0.152526	0.135252	CYP2W1/CYP2F1/CYP2J2	3
GO:0032946	positive regulation of mononuclear cell proliferation	7/300	137/18866	0.00636912	0.153427	0.136051	FLT3LG/CCL5/CD55/MEF2C/SLC7A1/TFRC/CD6	7
GO:1903036	positive regulation of response to wounding	5/300	74/18866	0.00648047	0.155121	0.137554	ENPP4/NFE2L2/PRKCE/LRP1/USF1	5
GO:0050919	negative chemotaxis	4/300	47/18866	0.00653267	0.155387	0.137789	RHOA/SLIT2/PLXNA3/SEMA4A	4
GO:2001233	regulation of apoptotic signaling pathway	14/300	413/18866	0.0066101	0.156246	0.138551	HIGD1A/PARP1/YWHAQ/GNAI2/ELL3/NFE2L2/CTSC/FZD9/DNAJA1/PTPN1/TMBIM1/COL2A1/MUC1/TNFSF10	14
GO:0001655	urogenital system development	12/300	330/18866	0.00680463	0.159845	0.141743	SIX1/GLI3/EPCAM/WNK4/SLIT2/ZMPSTE24/RDH10/PKD1/TIPARP/MEF2C/TACSTD2/SERPINB7	12
GO:0072088	nephron epithelium morphogenesis	5/300	75/18866	0.00685518	0.160039	0.141914	SIX1/GLI3/WNK4/PKD1/TACSTD2	5
GO:0014911	positive regulation of smooth muscle cell migration	4/300	48/18866	0.00703908	0.162328	0.143944	LRP1/FGF9/CCL5/SSH1	4
GO:0048701	embryonic cranial skeleton morphogenesis	4/300	48/18866	0.00703908	0.162328	0.143944	SIX1/GLI3/RDH10/MEF2C	4
GO:0051604	protein maturation	11/300	293/18866	0.00747506	0.169874	0.150635	GLI3/NDUFAB1/PARP1/ZMPSTE24/EP300/CPD/ATP6AP2/GLRX3/COMP/CPXM2/TMPRSS2	11
GO:0002478	antigen processing and presentation of exogenous peptide antigen	8/300	177/18866	0.00751385	0.169874	0.150635	PSMD6/HLA-DQB2/PSMA6/PSMA5/PSMC5/PSME4/CD207/B2M	8
GO:0010171	body morphogenesis	4/300	49/18866	0.00757075	0.169874	0.150635	PLEKHA1/EP300/TIPARP/ATP6AP2	4
GO:1902750	negative regulation of cell cycle G2/M phase transition	6/300	108/18866	0.00760463	0.169874	0.150635	PSMD6/PSMA6/PSMA5/PSMC5/RBX1/PSME4	6
GO:0030500	regulation of bone mineralization	5/300	77/18866	0.00764957	0.169874	0.150635	ZMPSTE24/FZD9/MEF2C/TMEM119/COMP	5
GO:0072028	nephron morphogenesis	5/300	77/18866	0.00764957	0.169874	0.150635	SIX1/GLI3/WNK4/PKD1/TACSTD2	5
GO:2000027	regulation of animal organ morphogenesis	10/300	254/18866	0.00768071	0.169874	0.150635	PSMD6/PRICKLE1/SIX1/PSMA6/RHOA/PSMA5/PSMC5/WNT10A/PSME4/TACSTD2	10
GO:0050768	negative regulation of neurogenesis	11/300	295/18866	0.00784688	0.170627	0.151304	LSM1/RHOA/GLI3/SLIT2/PLXNA3/LRP1/RGMA/PCM1/B2M/IDH2/SEMA4A	11
GO:0042737	drug catabolic process	3/300	26/18866	0.00789524	0.170627	0.151304	CYP2W1/CYP2F1/CYP2J2	3
GO:0070911	global genome nucleotide-excision repair	3/300	26/18866	0.00789524	0.170627	0.151304	PARP1/RBX1/XPC	3
GO:1904754	positive regulation of vascular associated smooth muscle cell migration	3/300	26/18866	0.00789524	0.170627	0.151304	LRP1/FGF9/SSH1	3
GO:0072006	nephron development	7/300	143/18866	0.00799136	0.171723	0.152275	SIX1/GLI3/WNK4/PKD1/MEF2C/TACSTD2/SERPINB7	7
GO:0071356	cellular response to tumor necrosis factor	11/300	297/18866	0.00823294	0.173269	0.153646	PSMD6/PSMA6/PSMA5/PSMC5/TXNDC17/PSME4/NFE2L2/CCL22/CCL5/TNFRSF13B/CEBPA	11
GO:0002218	activation of innate immune response	7/300	144/18866	0.00828882	0.173269	0.153646	PSMD6/PSMA6/PSMA5/PSMC5/PSME4/EP300/MUC1	7
GO:0006289	nucleotide-excision repair	6/300	110/18866	0.00829236	0.173269	0.153646	PARP1/RBX1/EP300/XPC/RPA3/XAB2	6
GO:0072009	nephron epithelium development	6/300	110/18866	0.00829236	0.173269	0.153646	SIX1/GLI3/WNK4/PKD1/MEF2C/TACSTD2	6
GO:0090100	positive regulation of transmembrane receptor protein serine/threonine kinase signaling pathway	6/300	110/18866	0.00829236	0.173269	0.153646	UBE2O/SDCBP/RNF165/PARP1/EP300/FGF9	6
GO:0090398	cellular senescence	5/300	79/18866	0.00850586	0.176754	0.156736	ZMPSTE24/YBX1/VASH1/B2M/NEK6	5
GO:0001738	morphogenesis of a polarized epithelium	7/300	145/18866	0.00859436	0.177617	0.157502	PSMD6/PRICKLE1/PSMA6/RHOA/PSMA5/PSMC5/PSME4	7
GO:0071675	regulation of mononuclear cell migration	4/300	51/18866	0.00871187	0.179067	0.158787	SLIT2/NBL1/DUSP1/CCL5	4
GO:0031349	positive regulation of defense response	13/300	385/18866	0.00898024	0.183585	0.162794	PSMD6/PSMA6/PSMA5/PSMC5/PSME4/EP300/CTSC/CCL5/MEF2C/CEBPA/GPSM3/MUC1/CD6	13
GO:0010721	negative regulation of cell development	12/300	343/18866	0.00910409	0.184193	0.163333	LSM1/RHOA/GLI3/SLIT2/PLXNA3/LRP1/RGMA/PCM1/TACSTD2/B2M/IDH2/SEMA4A	12
GO:0001894	tissue homeostasis	10/300	261/18866	0.0092033	0.184193	0.163333	TFF3/FLT3LG/CLDN12/PDK4/B2M/TMEM119/TFRC/COL2A1/NAPSA/EPAS1	10
GO:1904064	positive regulation of cation transmembrane transport	7/300	147/18866	0.00923018	0.184193	0.163333	CALM2/WNK4/ATP1B1/GLRX/APLNR/GJC2/GSTM2	7
GO:0071219	cellular response to molecule of bacterial origin	9/300	222/18866	0.00933619	0.184193	0.163333	RHOA/CHMP5/PRKCE/LDOC1/CCL5/CD55/MEF2C/CD6/CXCL1	9
GO:0061448	connective tissue development	10/300	262/18866	0.00943842	0.184193	0.163333	GLI3/ZMPSTE24/PKD1/FGF9/ZNF219/MEF2C/SERPINB7/COMP/COL2A1/TGFBI	10
GO:0008406	gonad development	9/300	223/18866	0.00959764	0.184193	0.163333	PLEKHA1/SLIT2/AKR1C3/RDH10/TIPARP/FGF9/SAFB2/CCND1/TNFSF10	9
GO:0019884	antigen processing and presentation of exogenous antigen	8/300	185/18866	0.0096777	0.184193	0.163333	PSMD6/HLA-DQB2/PSMA6/PSMA5/PSMC5/PSME4/CD207/B2M	8
GO:0021846	cell proliferation in forebrain	3/300	28/18866	0.0097187	0.184193	0.163333	GLI3/PCM1/KIF1A	3
GO:0030194	positive regulation of blood coagulation	3/300	28/18866	0.0097187	0.184193	0.163333	ENPP4/NFE2L2/USF1	3
GO:1900048	positive regulation of hemostasis	3/300	28/18866	0.0097187	0.184193	0.163333	ENPP4/NFE2L2/USF1	3
GO:1900101	regulation of endoplasmic reticulum unfolded protein response	3/300	28/18866	0.0097187	0.184193	0.163333	FICD/AGR2/PTPN1	3
GO:1902668	negative regulation of axon guidance	3/300	28/18866	0.0097187	0.184193	0.163333	SLIT2/PLXNA3/SEMA4A	3
GO:0032411	positive regulation of transporter activity	6/300	114/18866	0.00980001	0.184193	0.163333	CALM2/SGK1/WNK4/ATP1B1/GLRX/GSTM2	6
GO:1903364	positive regulation of cellular protein catabolic process	7/300	149/18866	0.00989978	0.184193	0.163333	PRICKLE1/RBX1/VPS35/NFE2L2/CTSC/LRP1/CEBPA	7
GO:0009311	oligosaccharide metabolic process	4/300	53/18866	0.00995988	0.184193	0.163333	IDUA/MAN2C1/NEU4/FUT3	4
GO:0045665	negative regulation of neuron differentiation	9/300	225/18866	0.0101371	0.184193	0.163333	LSM1/RHOA/GLI3/SLIT2/PLXNA3/LRP1/RGMA/B2M/SEMA4A	9
GO:1903050	regulation of proteolysis involved in cellular protein catabolic process	9/300	225/18866	0.0101371	0.184193	0.163333	SDCBP/PRICKLE1/RBX1/RYBP/NFE2L2/CTSC/PKD1/CEBPA/RPL5	9
GO:0070665	positive regulation of leukocyte proliferation	7/300	150/18866	0.0102476	0.184193	0.163333	FLT3LG/CCL5/CD55/MEF2C/SLC7A1/TFRC/CD6	7
GO:0045088	regulation of innate immune response	11/300	307/18866	0.0103894	0.184193	0.163333	PSMD6/PSMA6/PSMA5/PSMC5/PSME4/EP300/CCL5/PTPN1/CD96/IRAK3/MUC1	11
GO:0008300	isoprenoid catabolic process	2/300	10/18866	0.0104244	0.184193	0.163333	CYP2W1/AKR1C3	2
GO:0052646	alditol phosphate metabolic process	2/300	10/18866	0.0104244	0.184193	0.163333	GK5/GK	2
GO:0061140	lung secretory cell differentiation	2/300	10/18866	0.0104244	0.184193	0.163333	AGR2/SPDEF	2
GO:0070099	regulation of chemokine-mediated signaling pathway	2/300	10/18866	0.0104244	0.184193	0.163333	SLIT2/CCL5	2
GO:0071863	regulation of cell proliferation in bone marrow	2/300	10/18866	0.0104244	0.184193	0.163333	FLT3LG/MEF2C	2
GO:0097250	mitochondrial respirasome assembly	2/300	10/18866	0.0104244	0.184193	0.163333	HIGD1A/COX7A2	2
GO:1903897	regulation of PERK-mediated unfolded protein response	2/300	10/18866	0.0104244	0.184193	0.163333	AGR2/PTPN1	2
GO:2000109	regulation of macrophage apoptotic process	2/300	10/18866	0.0104244	0.184193	0.163333	CCL5/MEF2C	2
GO:0031345	negative regulation of cell projection organization	8/300	188/18866	0.0105983	0.184193	0.163333	RHOA/SLIT2/PLXNA3/LRP1/RGMA/TACSTD2/B2M/SEMA4A	8
GO:0001958	endochondral ossification	3/300	29/18866	0.0107146	0.184193	0.163333	MEF2C/TMEM119/COL2A1	3
GO:0010882	regulation of cardiac muscle contraction by calcium ion signaling	3/300	29/18866	0.0107146	0.184193	0.163333	CALM2/ATP1B1/GSTM2	3
GO:0021602	cranial nerve morphogenesis	3/300	29/18866	0.0107146	0.184193	0.163333	SIX1/GLI3/PLXNA3	3
GO:0036075	replacement ossification	3/300	29/18866	0.0107146	0.184193	0.163333	MEF2C/TMEM119/COL2A1	3
GO:0043153	entrainment of circadian clock by photoperiod	3/300	29/18866	0.0107146	0.184193	0.163333	PPP1CC/PER3/SIK1	3
GO:0050820	positive regulation of coagulation	3/300	29/18866	0.0107146	0.184193	0.163333	ENPP4/NFE2L2/USF1	3
GO:0060351	cartilage development involved in endochondral bone morphogenesis	3/300	29/18866	0.0107146	0.184193	0.163333	ZMPSTE24/COMP/COL2A1	3
GO:0006090	pyruvate metabolic process	7/300	152/18866	0.0109697	0.187726	0.166466	VDAC1/NUP88/EP300/LDHA/PDK4/ZBTB20/SLC16A3	7
GO:0014902	myotube differentiation	6/300	117/18866	0.011052	0.188283	0.166959	SIX1/KEL/FLT3LG/MEF2C/SIK1/TMEM119	6
GO:0045137	development of primary sexual characteristics	9/300	229/18866	0.0112842	0.191376	0.169702	PLEKHA1/SLIT2/AKR1C3/RDH10/TIPARP/FGF9/SAFB2/CCND1/TNFSF10	9
GO:0042176	regulation of protein catabolic process	13/300	397/18866	0.0113968	0.191567	0.169872	SDCBP/PRICKLE1/RBX1/RYBP/VPS35/NFE2L2/CTSC/LRP1/PKD1/TIPARP/IRAK3/CEBPA/RPL5	13
GO:0042493	response to drug	13/300	397/18866	0.0113968	0.191567	0.169872	CYP2W1/RHOA/NFE2L2/XPC/LDHA/CCND1/MEF2C/PTGR1/B2M/CYP2F1/TFRC/CYP2J2/NNMT	13
GO:0010821	regulation of mitochondrion organization	8/300	191/18866	0.0115822	0.191864	0.170135	VDAC1/HIGD1A/YWHAQ/VPS35/EP300/FZD9/TFRC/TNFSF10	8
GO:0010977	negative regulation of neuron projection development	7/300	154/18866	0.0117281	0.191864	0.170135	RHOA/SLIT2/PLXNA3/LRP1/RGMA/B2M/SEMA4A	7
GO:0002237	response to molecule of bacterial origin	12/300	356/18866	0.0119689	0.191864	0.170135	RHOA/CHMP5/PRKCE/LDOC1/CCL5/CD55/MEF2C/CD96/B2M/IRAK3/CD6/CXCL1	12
GO:0050772	positive regulation of axonogenesis	5/300	86/18866	0.0120225	0.191864	0.170135	RHOA/PLXNA1/SLIT2/PLXNA3/LRP1	5
GO:0043113	receptor clustering	4/300	56/18866	0.0120401	0.191864	0.170135	SYNJ2BP/FZD9/SSH1/ITGAL	4
GO:0009132	nucleoside diphosphate metabolic process	7/300	155/18866	0.0121212	0.191864	0.170135	NUP88/EP300/NUDT5/NUDT7/ENTPD4/LDHA/ZBTB20	7
GO:0051781	positive regulation of cell division	5/300	87/18866	0.0125944	0.191864	0.170135	BTC/RHOA/PRKCE/FGF9/YBX1	5
GO:0021561	facial nerve development	2/300	11/18866	0.0126082	0.191864	0.170135	SIX1/PLXNA3	2
GO:0021610	facial nerve morphogenesis	2/300	11/18866	0.0126082	0.191864	0.170135	SIX1/PLXNA3	2
GO:0032908	regulation of transforming growth factor beta1 production	2/300	11/18866	0.0126082	0.191864	0.170135	ATP6AP2/SERPINB7	2
GO:0033327	Leydig cell differentiation	2/300	11/18866	0.0126082	0.191864	0.170135	PLEKHA1/CCND1	2
GO:0043619	regulation of transcription from RNA polymerase II promoter in response to oxidative stress	2/300	11/18866	0.0126082	0.191864	0.170135	NFE2L2/EPAS1	2
GO:0045945	positive regulation of transcription by RNA polymerase III	2/300	11/18866	0.0126082	0.191864	0.170135	CHD8/CEBPA	2
GO:0048703	embryonic viscerocranium morphogenesis	2/300	11/18866	0.0126082	0.191864	0.170135	RDH10/MEF2C	2
GO:0048875	chemical homeostasis within a tissue	2/300	11/18866	0.0126082	0.191864	0.170135	NAPSA/EPAS1	2
GO:0060174	limb bud formation	2/300	11/18866	0.0126082	0.191864	0.170135	ZNF219/COL2A1	2
GO:0060315	negative regulation of ryanodine-sensitive calcium-release channel activity	2/300	11/18866	0.0126082	0.191864	0.170135	CALM2/GSTM2	2
GO:0060433	bronchus development	2/300	11/18866	0.0126082	0.191864	0.170135	AGR2/SPDEF	2
GO:0070213	protein auto-ADP-ribosylation	2/300	11/18866	0.0126082	0.191864	0.170135	PARP1/TIPARP	2
GO:0070254	mucus secretion	2/300	11/18866	0.0126082	0.191864	0.170135	PRKCE/AGR2	2
GO:0071838	cell proliferation in bone marrow	2/300	11/18866	0.0126082	0.191864	0.170135	FLT3LG/MEF2C	2
GO:1904350	regulation of protein catabolic process in the vacuole	2/300	11/18866	0.0126082	0.191864	0.170135	VPS35/LRP1	2
GO:1904396	regulation of neuromuscular junction development	2/300	11/18866	0.0126082	0.191864	0.170135	SIX1/FZD9	2
GO:0048002	antigen processing and presentation of peptide antigen	8/300	194/18866	0.012632	0.191864	0.170135	PSMD6/HLA-DQB2/PSMA6/PSMA5/PSMC5/PSME4/CD207/B2M	8
GO:0031589	cell-substrate adhesion	12/300	359/18866	0.012719	0.192414	0.170622	RHOA/PRKCE/LRP1/AGR2/PKD1/CD96/TACSTD2/ABI3BP/ITGAL/MSLN/SPOCK2/PARVG	12
GO:0010644	cell communication by electrical coupling	3/300	31/18866	0.0128776	0.193266	0.171378	CALM2/ATP1B1/GJC2	3
GO:0060325	face morphogenesis	3/300	31/18866	0.0128776	0.193266	0.171378	PLEKHA1/EP300/TIPARP	3
GO:0006690	icosanoid metabolic process	6/300	122/18866	0.0133835	0.198496	0.176016	ZADH2/AKR1C3/PTGR1/CYP2F1/CYP2J2/EPHX1	6
GO:0051928	positive regulation of calcium ion transport	6/300	122/18866	0.0133835	0.198496	0.176016	CALM2/ATP1B1/CCL5/APLNR/GJC2/GSTM2	6
GO:1990266	neutrophil migration	6/300	122/18866	0.0133835	0.198496	0.176016	SLIT2/CCL22/CCL5/CD99/MCOLN2/CXCL1	6
GO:0002696	positive regulation of leukocyte activation	13/300	406/18866	0.0135193	0.198928	0.176399	RHOA/GLI3/MAP3K8/FLT3LG/CTSC/CCL5/CD55/MEF2C/CD2/SLC7A1/CEBPA/TFRC/CD6	13
GO:0034504	protein localization to nucleus	10/300	277/18866	0.0135447	0.198928	0.176399	PRICKLE1/SIX1/CCT8/GLI3/PARP1/NUP88/KPNB1/FGF9/TFRC/IPO11	10
GO:0019369	arachidonic acid metabolic process	4/300	58/18866	0.0135704	0.198928	0.176399	AKR1C3/CYP2F1/CYP2J2/EPHX1	4
GO:2000058	regulation of ubiquitin-dependent protein catabolic process	7/300	159/18866	0.0137891	0.200924	0.178169	SDCBP/PRICKLE1/RBX1/RYBP/NFE2L2/CEBPA/RPL5	7
GO:0034612	response to tumor necrosis factor	11/300	320/18866	0.0138129	0.200924	0.178169	PSMD6/PSMA6/PSMA5/PSMC5/TXNDC17/PSME4/NFE2L2/CCL22/CCL5/TNFRSF13B/CEBPA	11
GO:1903706	regulation of hemopoiesis	15/300	498/18866	0.013938	0.201967	0.179094	PSMD6/PSMA6/RHOA/GLI3/PSMA5/PSMC5/FLT3LG/PSME4/EP300/NFE2L2/MEF2C/CD2/B2M/ZNF683/RAB7B	15
GO:0032350	regulation of hormone metabolic process	3/300	32/18866	0.0140456	0.20275	0.179788	AKR1C3/ZMPSTE24/RDH10	3
GO:0002831	regulation of response to biotic stimulus	13/300	409/18866	0.0142906	0.203688	0.18062	PSMD6/PSMA6/PSMA5/PSMC5/PSME4/ZMPSTE24/EP300/CCL5/CD55/PTPN1/CD96/IRAK3/MUC1	13
GO:0031663	lipopolysaccharide-mediated signaling pathway	4/300	59/18866	0.0143798	0.203688	0.18062	PRKCE/CCL5/CD55/CD6	4
GO:0048008	platelet-derived growth factor receptor signaling pathway	4/300	59/18866	0.0143798	0.203688	0.18062	PLEKHA1/LRP1/TIPARP/PTPN1	4
GO:0010633	negative regulation of epithelial cell migration	6/300	124/18866	0.0144058	0.203688	0.18062	SYNJ2BP/RHOA/SLIT2/MEF2C/TACSTD2/VASH1	6
GO:0007548	sex differentiation	10/300	280/18866	0.0145058	0.203688	0.18062	PLEKHA1/SLIT2/AKR1C3/RDH10/PKD1/TIPARP/FGF9/SAFB2/CCND1/TNFSF10	10
GO:0034767	positive regulation of ion transmembrane transport	7/300	161/18866	0.014682	0.203688	0.18062	CALM2/WNK4/ATP1B1/GLRX/APLNR/GJC2/GSTM2	7
GO:0003014	renal system process	6/300	125/18866	0.0149367	0.203688	0.18062	BTC/RHOA/SGK1/GNAI2/WNK4/AKR1C3	6
GO:1903578	regulation of ATP metabolic process	6/300	125/18866	0.0149367	0.203688	0.18062	RHOA/PARP1/COX7A2/NUP88/EP300/ZBTB20	6
GO:0010389	regulation of G2/M transition of mitotic cell cycle	8/300	200/18866	0.0149385	0.203688	0.18062	PSMD6/PSMA6/PSMA5/PSMC5/RBX1/PSME4/PCM1/CCND1	8
GO:0032905	transforming growth factor beta1 production	2/300	12/18866	0.0149723	0.203688	0.18062	ATP6AP2/SERPINB7	2
GO:0035092	sperm chromatin condensation	2/300	12/18866	0.0149723	0.203688	0.18062	SRPK1/PSME4	2
GO:0060019	radial glial cell differentiation	2/300	12/18866	0.0149723	0.203688	0.18062	RHOA/GLI3	2
GO:0071888	macrophage apoptotic process	2/300	12/18866	0.0149723	0.203688	0.18062	CCL5/MEF2C	2
GO:0072017	distal tubule development	2/300	12/18866	0.0149723	0.203688	0.18062	WNK4/PKD1	2
GO:1902287	semaphorin-plexin signaling pathway involved in axon guidance	2/300	12/18866	0.0149723	0.203688	0.18062	PLXNA1/PLXNA3	2
GO:1903909	regulation of receptor clustering	2/300	12/18866	0.0149723	0.203688	0.18062	FZD9/SSH1	2
GO:0060021	roof of mouth development	5/300	91/18866	0.0150659	0.203893	0.180802	PLEKHA1/GLI3/TIPARP/MEF2C/COL2A1	5
GO:0001503	ossification	13/300	412/18866	0.0150952	0.203893	0.180802	RHOA/CLEC11A/GLI3/ZMPSTE24/GTPBP4/FZD9/FGF9/MEF2C/FASN/TMEM119/CEBPA/COMP/COL2A1	13
GO:0048747	muscle fiber development	4/300	60/18866	0.0152192	0.203896	0.180805	SIX1/KEL/ZMPSTE24/COMP	4
GO:0009648	photoperiodism	3/300	33/18866	0.0152719	0.203896	0.180805	PPP1CC/PER3/SIK1	3
GO:0042573	retinoic acid metabolic process	3/300	33/18866	0.0152719	0.203896	0.180805	CYP2W1/AKR1C3/RDH10	3
GO:0038093	Fc receptor signaling pathway	9/300	241/18866	0.0153111	0.203896	0.180805	PSMD6/PSMA6/PSMA5/PSMC5/ARPC3/PSME4/PRKCE/MS4A2/FCER1A	9
GO:0042147	retrograde transport, endosome to Golgi	5/300	92/18866	0.0157309	0.208752	0.185111	UBE2O/VPS29/VPS35/RAB7B/SGSM2	5
GO:0006790	sulfur compound metabolic process	12/300	371/18866	0.0160854	0.212013	0.188002	IDUA/GSTM5/NFE2L2/CHST6/NUDT7/GLRX3/PDK4/FASN/GSTM2/PHGDH/SPOCK2/PCYOX1	12
GO:0090303	positive regulation of wound healing	4/300	61/18866	0.0160888	0.212013	0.188002	ENPP4/NFE2L2/PRKCE/USF1	4
GO:0009649	entrainment of circadian clock	3/300	34/18866	0.0165567	0.216358	0.191855	PPP1CC/PER3/SIK1	3
GO:0010765	positive regulation of sodium ion transport	3/300	34/18866	0.0165567	0.216358	0.191855	WNK4/ATP1B1/GLRX	3
GO:0016482	cytosolic transport	7/300	165/18866	0.0165901	0.216358	0.191855	UBE2O/VPS29/VPS35/KIF1A/HOOK1/RAB7B/SGSM2	7
GO:0045778	positive regulation of ossification	5/300	94/18866	0.0171191	0.218624	0.193865	GLI3/FZD9/MEF2C/TMEM119/CEBPA	5
GO:0001973	G protein-coupled adenosine receptor signaling pathway	2/300	13/18866	0.0175107	0.218624	0.193865	GNAI2/ADORA3	2
GO:0006620	posttranslational protein targeting to endoplasmic reticulum membrane	2/300	13/18866	0.0175107	0.218624	0.193865	SEC61G/SEC61B	2
GO:0009313	oligosaccharide catabolic process	2/300	13/18866	0.0175107	0.218624	0.193865	MAN2C1/NEU4	2
GO:0030656	regulation of vitamin metabolic process	2/300	13/18866	0.0175107	0.218624	0.193865	AKR1C3/RDH10	2
GO:0032823	regulation of natural killer cell differentiation	2/300	13/18866	0.0175107	0.218624	0.193865	FLT3LG/ZNF683	2
GO:0035588	G protein-coupled purinergic receptor signaling pathway	2/300	13/18866	0.0175107	0.218624	0.193865	GNAI2/ADORA3	2
GO:0048505	regulation of timing of cell differentiation	2/300	13/18866	0.0175107	0.218624	0.193865	FGF9/GDPD5	2
GO:0072683	T cell extravasation	2/300	13/18866	0.0175107	0.218624	0.193865	CD99/ITGAL	2
GO:1900103	positive regulation of endoplasmic reticulum unfolded protein response	2/300	13/18866	0.0175107	0.218624	0.193865	AGR2/PTPN1	2
GO:1902285	semaphorin-plexin signaling pathway involved in neuron projection guidance	2/300	13/18866	0.0175107	0.218624	0.193865	PLXNA1/PLXNA3	2
GO:1903025	regulation of RNA polymerase II regulatory region sequence-specific DNA binding	2/300	13/18866	0.0175107	0.218624	0.193865	ZMPSTE24/EP300	2
GO:0050867	positive regulation of cell activation	13/300	421/18866	0.0177179	0.218624	0.193865	RHOA/GLI3/MAP3K8/FLT3LG/CTSC/CCL5/CD55/MEF2C/CD2/SLC7A1/CEBPA/TFRC/CD6	13
GO:0048706	embryonic skeletal system development	6/300	130/18866	0.0177964	0.218624	0.193865	SIX1/GLI3/RDH10/FGF9/MEF2C/COL2A1	6
GO:0070167	regulation of biomineral tissue development	5/300	95/18866	0.0178426	0.218624	0.193865	ZMPSTE24/FZD9/MEF2C/TMEM119/COMP	5
GO:0110149	regulation of biomineralization	5/300	95/18866	0.0178426	0.218624	0.193865	ZMPSTE24/FZD9/MEF2C/TMEM119/COMP	5
GO:0010259	multicellular organism aging	3/300	35/18866	0.0179003	0.218624	0.193865	RNF165/ZMPSTE24/COMP	3
GO:0030262	apoptotic nuclear changes	3/300	35/18866	0.0179003	0.218624	0.193865	KPNB1/ERN2/DNASE1L3	3
GO:0072525	pyridine-containing compound biosynthetic process	3/300	35/18866	0.0179003	0.218624	0.193865	PNPO/IDH2/NNMT	3
GO:0031122	cytoplasmic microtubule organization	4/300	63/18866	0.01792	0.218624	0.193865	RHOA/KPNB1/PCM1/HOOK1	4
GO:0032496	response to lipopolysaccharide	11/300	334/18866	0.0183895	0.222665	0.197448	RHOA/CHMP5/PRKCE/LDOC1/CCL5/CD55/MEF2C/CD96/IRAK3/CD6/CXCL1	11
GO:0032434	regulation of proteasomal ubiquitin-dependent protein catabolic process	6/300	131/18866	0.0184103	0.222665	0.197448	SDCBP/PRICKLE1/RBX1/RYBP/NFE2L2/CEBPA	6
GO:0060249	anatomical structure homeostasis	14/300	469/18866	0.0184279	0.222665	0.197448	CCT8/PARP1/TFF3/FLT3LG/CLDN12/NOP10/PDK4/B2M/RPA3/TMEM119/TFRC/COL2A1/NAPSA/EPAS1	14
GO:0043161	proteasome-mediated ubiquitin-dependent protein catabolic process	13/300	424/18866	0.0186647	0.224129	0.198747	PSMD6/SDCBP/PRICKLE1/CDC26/PSMA6/PSMA5/PSMC5/SEC61B/RBX1/RYBP/PSME4/NFE2L2/CEBPA	13
GO:0038095	Fc-epsilon receptor signaling pathway	7/300	169/18866	0.0186676	0.224129	0.198747	PSMD6/PSMA6/PSMA5/PSMC5/PSME4/MS4A2/FCER1A	7
GO:0009636	response to toxic substance	9/300	250/18866	0.0189619	0.22494	0.199465	DHX15/TXNDC17/NFE2L2/SOD3/CCL5/CYP2F1/EPHX1/GJC2/GSTM2	9
GO:0045666	positive regulation of neuron differentiation	12/300	380/18866	0.0190231	0.22494	0.199465	RHOA/PLXNA1/SLIT2/NBL1/PLXNA3/EP300/NFE2L2/LRP1/TCF4/GDPD5/MEF2C/MAPK6	12
GO:0010092	specification of animal organ identity	3/300	36/18866	0.0193028	0.22494	0.199465	SIX1/GLI3/MEF2C	3
GO:0033572	transferrin transport	3/300	36/18866	0.0193028	0.22494	0.199465	ATP6V1A/ATP6V1G1/TFRC	3
GO:0034405	response to fluid shear stress	3/300	36/18866	0.0193028	0.22494	0.199465	NFE2L2/PKD1/MEF2C	3
GO:0006816	calcium ion transport	13/300	426/18866	0.0193168	0.22494	0.199465	CALM2/RHOA/VDAC1/GNAI2/ZMPSTE24/PRKCE/PKD1/ATP1B1/CCL5/MCOLN2/APLNR/GJC2/GSTM2	13
GO:0048704	embryonic skeletal system morphogenesis	5/300	97/18866	0.0193498	0.22494	0.199465	SIX1/GLI3/RDH10/MEF2C/COL2A1	5
GO:0071674	mononuclear cell migration	5/300	97/18866	0.0193498	0.22494	0.199465	SLIT2/NBL1/DUSP1/CCL22/CCL5	5
GO:0006109	regulation of carbohydrate metabolic process	8/300	210/18866	0.0194403	0.22494	0.199465	TFF3/NUP88/ZMPSTE24/EP300/PRKCE/SIK1/PDK4/ZBTB20	8
GO:0034764	positive regulation of transmembrane transport	8/300	210/18866	0.0194403	0.22494	0.199465	CALM2/WNK4/NFE2L2/ATP1B1/GLRX/APLNR/GJC2/GSTM2	8
GO:0048645	animal organ formation	4/300	65/18866	0.0198759	0.22494	0.199465	SIX1/GLI3/RDH10/MEF2C	4
GO:0045785	positive regulation of cell adhesion	13/300	428/18866	0.0199859	0.22494	0.199465	RHOA/GLI3/MAP3K8/PRKCE/AGR2/CCL5/CD55/ABI3BP/FUT3/SLC7A1/TFRC/CD6/SPOCK2	13
GO:0051146	striated muscle cell differentiation	10/300	295/18866	0.0200926	0.22494	0.199465	SIX1/KEL/FLT3LG/ZMPSTE24/YBX1/OBSCN/MEF2C/SIK1/TMEM119/COMP	10
GO:0001657	ureteric bud development	5/300	98/18866	0.0201337	0.22494	0.199465	SIX1/GLI3/EPCAM/SLIT2/TACSTD2	5
GO:0010771	negative regulation of cell morphogenesis involved in differentiation	5/300	98/18866	0.0201337	0.22494	0.199465	RHOA/SLIT2/PLXNA3/TACSTD2/SEMA4A	5
GO:2001243	negative regulation of intrinsic apoptotic signaling pathway	5/300	98/18866	0.0201337	0.22494	0.199465	ELL3/NFE2L2/DNAJA1/PTPN1/MUC1	5
GO:0035791	platelet-derived growth factor receptor-beta signaling pathway	2/300	14/18866	0.020217	0.22494	0.199465	LRP1/PTPN1	2
GO:0035810	positive regulation of urine volume	2/300	14/18866	0.020217	0.22494	0.199465	BTC/GNAI2	2
GO:0036295	cellular response to increased oxygen levels	2/300	14/18866	0.020217	0.22494	0.199465	ATP6V1A/ATP6V1G1	2
GO:0040034	regulation of development, heterochronic	2/300	14/18866	0.020217	0.22494	0.199465	FGF9/GDPD5	2
GO:0042762	regulation of sulfur metabolic process	2/300	14/18866	0.020217	0.22494	0.199465	NFE2L2/PDK4	2
GO:0051280	negative regulation of release of sequestered calcium ion into cytosol	2/300	14/18866	0.020217	0.22494	0.199465	CALM2/GSTM2	2
GO:0090239	regulation of histone H4 acetylation	2/300	14/18866	0.020217	0.22494	0.199465	ZMPSTE24/MUC1	2
GO:1901626	regulation of postsynaptic membrane organization	2/300	14/18866	0.020217	0.22494	0.199465	FZD9/SSH1	2
GO:0051924	regulation of calcium ion transport	9/300	253/18866	0.0203086	0.22494	0.199465	CALM2/RHOA/GNAI2/PRKCE/ATP1B1/CCL5/APLNR/GJC2/GSTM2	9
GO:0034754	cellular hormone metabolic process	6/300	134/18866	0.0203388	0.22494	0.199465	CYP2W1/PLEKHA1/AKR1C3/RDH13/RDH10/TIPARP	6
GO:0002244	hematopoietic progenitor cell differentiation	7/300	172/18866	0.0203409	0.22494	0.199465	PSMD6/PSMA6/PSMA5/PSMC5/PSME4/NFE2L2/TNFRSF13B	7
GO:0000209	protein polyubiquitination	11/300	340/18866	0.0206632	0.225748	0.200182	UBE2O/PSMD6/CDC26/PSMA6/RNF165/PSMA5/PSMC5/ANAPC13/RBX1/PSME4/IRF2BP1	11
GO:0006296	nucleotide-excision repair, DNA incision, 5'-to lesion	3/300	37/18866	0.0207644	0.225748	0.200182	PARP1/RBX1/RPA3	3
GO:0006921	cellular component disassembly involved in execution phase of apoptosis	3/300	37/18866	0.0207644	0.225748	0.200182	KPNB1/ERN2/DNASE1L3	3
GO:0032941	secretion by tissue	3/300	37/18866	0.0207644	0.225748	0.200182	WNK4/PRKCE/AGR2	3
GO:0060428	lung epithelium development	3/300	37/18866	0.0207644	0.225748	0.200182	AGR2/PKD1/SPDEF	3
GO:0045669	positive regulation of osteoblast differentiation	4/300	66/18866	0.0209013	0.225748	0.200182	GLI3/MEF2C/TMEM119/CEBPA	4
GO:0033209	tumor necrosis factor-mediated signaling pathway	7/300	173/18866	0.0209212	0.225748	0.200182	PSMD6/PSMA6/PSMA5/PSMC5/TXNDC17/PSME4/TNFRSF13B	7
GO:0003015	heart process	10/300	297/18866	0.020942	0.225748	0.200182	CALM2/FXYD6/GNAI2/ZMPSTE24/ATP1B1/ADORA3/GLRX3/CYP2J2/GSTM2/EPAS1	10
GO:0045089	positive regulation of innate immune response	8/300	213/18866	0.0209616	0.225748	0.200182	PSMD6/PSMA6/PSMA5/PSMC5/PSME4/EP300/CCL5/MUC1	8
GO:0048565	digestive tract development	6/300	135/18866	0.0210109	0.225748	0.200182	CHD8/GLI3/AGR2/PKD1/FGF9/SPDEF	6
GO:0050870	positive regulation of T cell activation	8/300	214/18866	0.0214869	0.230208	0.204137	RHOA/GLI3/MAP3K8/CCL5/CD55/SLC7A1/TFRC/CD6	8
GO:0008016	regulation of heart contraction	9/300	256/18866	0.0217231	0.232081	0.205798	CALM2/FXYD6/ZMPSTE24/ATP1B1/ADORA3/GLRX3/CYP2J2/GSTM2/EPAS1	9
GO:0072678	T cell migration	4/300	67/18866	0.0219585	0.233936	0.207442	RHOA/CCL5/CD99/ITGAL	4
GO:1901568	fatty acid derivative metabolic process	7/300	175/18866	0.0221162	0.23477	0.208182	ZADH2/AKR1C3/PTGR1/FASN/CYP2F1/CYP2J2/EPHX1	7
GO:0006084	acetyl-CoA metabolic process	3/300	38/18866	0.0222851	0.23477	0.208182	NUDT7/PDK4/FASN	3
GO:0042769	DNA damage response, detection of DNA damage	3/300	38/18866	0.0222851	0.23477	0.208182	PARP1/RBX1/RPA3	3
GO:1905898	positive regulation of response to endoplasmic reticulum stress	3/300	38/18866	0.0222851	0.23477	0.208182	NFE2L2/AGR2/PTPN1	3
GO:0042102	positive regulation of T cell proliferation	5/300	101/18866	0.0226094	0.235675	0.208985	CCL5/CD55/SLC7A1/TFRC/CD6	5
GO:0010632	regulation of epithelial cell migration	10/300	301/18866	0.022719	0.235675	0.208985	SYNJ2BP/RHOA/SLIT2/NFE2L2/PRKCE/MEF2C/TACSTD2/VASH1/SEMA4A/FGFBP1	10
GO:0010498	proteasomal protein catabolic process	14/300	483/18866	0.0230268	0.235675	0.208985	PSMD6/SDCBP/PRICKLE1/CDC26/PSMA6/PSMA5/PSMC5/SEC61B/RBX1/RYBP/PSME4/NFE2L2/PKD1/CEBPA	14
GO:0042110	T cell activation	14/300	483/18866	0.0230268	0.235675	0.208985	RHOA/GLI3/MAP3K8/CCL5/CD55/CDH26/CD2/B2M/ZNF683/SLC7A1/TFRC/SEMA4A/ITGAL/CD6	14
GO:1904888	cranial skeletal system development	4/300	68/18866	0.0230479	0.235675	0.208985	SIX1/GLI3/RDH10/MEF2C	4
GO:0009404	toxin metabolic process	2/300	15/18866	0.0230855	0.235675	0.208985	CYP2W1/NFE2L2	2
GO:0016114	terpenoid biosynthetic process	2/300	15/18866	0.0230855	0.235675	0.208985	AKR1C3/RDH10	2
GO:0032252	secretory granule localization	2/300	15/18866	0.0230855	0.235675	0.208985	USO1/KIF1A	2
GO:1904874	positive regulation of telomerase RNA localization to Cajal body	2/300	15/18866	0.0230855	0.235675	0.208985	CCT8/NOP10	2
GO:1905146	lysosomal protein catabolic process	2/300	15/18866	0.0230855	0.235675	0.208985	VPS35/LRP1	2
GO:0055076	transition metal ion homeostasis	6/300	138/18866	0.0231173	0.235675	0.208985	ATP6V1A/ATP6V1G1/GLRX3/B2M/TFRC/EPAS1	6
GO:1902749	regulation of cell cycle G2/M phase transition	8/300	217/18866	0.0231188	0.235675	0.208985	PSMD6/PSMA6/PSMA5/PSMC5/RBX1/PSME4/PCM1/CCND1	8
GO:0000079	regulation of cyclin-dependent protein serine/threonine kinase activity	5/300	102/18866	0.0234764	0.238037	0.211079	GTPBP4/PKD1/CCND1/CEBPA/CCNA1	5
GO:0060840	artery development	5/300	102/18866	0.0234764	0.238037	0.211079	PRICKLE1/SIX1/GLI3/LRP1/COMP	5
GO:1903522	regulation of blood circulation	10/300	303/18866	0.0236474	0.238777	0.211735	CALM2/RHOA/FXYD6/ZMPSTE24/ATP1B1/ADORA3/GLRX3/CYP2J2/GSTM2/EPAS1	10
GO:0042180	cellular ketone metabolic process	9/300	260/18866	0.0237175	0.238777	0.211735	PSMD6/PSMA6/PSMA5/PSMC5/PSME4/AKR1C3/PRKCE/RDH10/PDK4	9
GO:0009185	ribonucleoside diphosphate metabolic process	6/300	139/18866	0.0238498	0.238777	0.211735	NUP88/EP300/NUDT5/ENTPD4/LDHA/ZBTB20	6
GO:0033683	nucleotide-excision repair, DNA incision	3/300	39/18866	0.0238651	0.238777	0.211735	PARP1/RBX1/RPA3	3
GO:1901021	positive regulation of calcium ion transmembrane transporter activity	3/300	39/18866	0.0238651	0.238777	0.211735	CALM2/ATP1B1/GSTM2	3
GO:0050670	regulation of lymphocyte proliferation	8/300	219/18866	0.0242541	0.242029	0.214619	FLT3LG/CCL5/CD55/TNFRSF13B/MEF2C/SLC7A1/TFRC/CD6	8
GO:0034766	negative regulation of ion transmembrane transport	5/300	103/18866	0.0243647	0.242493	0.21503	CALM2/KEL/YWHAQ/PRKCE/GSTM2	5
GO:1904062	regulation of cation transmembrane transport	11/300	349/18866	0.0244538	0.242741	0.21525	CALM2/KEL/FXYD6/WNK4/PRKCE/ATP1B1/MEF2C/GLRX/APLNR/GJC2/GSTM2	11
GO:0006631	fatty acid metabolic process	12/300	396/18866	0.0252125	0.244709	0.216996	NDUFAB1/ZADH2/DECR1/AKR1C3/NUDT7/PDK4/PTGR1/FASN/CYP2F1/CYP2J2/EPHX1/GSTM2	12
GO:0006879	cellular iron ion homeostasis	4/300	70/18866	0.0253239	0.244709	0.216996	ATP6V1A/ATP6V1G1/GLRX3/TFRC	4
GO:0050771	negative regulation of axonogenesis	4/300	70/18866	0.0253239	0.244709	0.216996	RHOA/SLIT2/PLXNA3/SEMA4A	4
GO:0008584	male gonad development	6/300	141/18866	0.0253612	0.244709	0.216996	PLEKHA1/AKR1C3/FGF9/SAFB2/CCND1/TNFSF10	6
GO:0032944	regulation of mononuclear cell proliferation	8/300	221/18866	0.0254279	0.244709	0.216996	FLT3LG/CCL5/CD55/TNFRSF13B/MEF2C/SLC7A1/TFRC/CD6	8
GO:0042445	hormone metabolic process	8/300	221/18866	0.0254279	0.244709	0.216996	CYP2W1/PLEKHA1/AKR1C3/ZMPSTE24/RDH13/RDH10/TIPARP/ATP6AP2	8
GO:0002209	behavioral defense response	3/300	40/18866	0.0255041	0.244709	0.216996	VDAC1/EP300/MEF2C	3
GO:0007257	activation of JUN kinase activity	3/300	40/18866	0.0255041	0.244709	0.216996	PTPN1/ERN2/MAP4K1	3
GO:0030501	positive regulation of bone mineralization	3/300	40/18866	0.0255041	0.244709	0.216996	FZD9/MEF2C/TMEM119	3
GO:0034142	toll-like receptor 4 signaling pathway	3/300	40/18866	0.0255041	0.244709	0.216996	PRKCE/WDFY1/RAB7B	3
GO:0051281	positive regulation of release of sequestered calcium ion into cytosol	3/300	40/18866	0.0255041	0.244709	0.216996	CALM2/APLNR/GSTM2	3
GO:0071526	semaphorin-plexin signaling pathway	3/300	40/18866	0.0255041	0.244709	0.216996	PLXNA1/PLXNA3/SEMA4A	3
GO:0048736	appendage development	7/300	181/18866	0.0259831	0.244709	0.216996	RNF165/GLI3/RDH10/FGF9/ZNF219/COMP/COL2A1	7
GO:0060173	limb development	7/300	181/18866	0.0259831	0.244709	0.216996	RNF165/GLI3/RDH10/FGF9/ZNF219/COMP/COL2A1	7
GO:0097529	myeloid leukocyte migration	8/300	222/18866	0.0260295	0.244709	0.216996	SLIT2/NBL1/DUSP1/CCL22/CCL5/CD99/MCOLN2/CXCL1	8
GO:1901653	cellular response to peptide	12/300	398/18866	0.0260791	0.244709	0.216996	ATP6V1A/ATP6V1G1/PARP1/CHMP5/USO1/GNAI2/NFE2L2/LRP1/LDOC1/PTPN1/PDK4/USF1	12
GO:0006047	UDP-N-acetylglucosamine metabolic process	2/300	16/18866	0.0261103	0.244709	0.216996	GFPT1/SLC35A3	2
GO:0045116	protein neddylation	2/300	16/18866	0.0261103	0.244709	0.216996	RBX1/RPL5	2
GO:0051284	positive regulation of sequestering of calcium ion	2/300	16/18866	0.0261103	0.244709	0.216996	CALM2/GSTM2	2
GO:0055119	relaxation of cardiac muscle	2/300	16/18866	0.0261103	0.244709	0.216996	ATP1B1/GSTM2	2
GO:0071599	otic vesicle development	2/300	16/18866	0.0261103	0.244709	0.216996	SIX1/COL2A1	2
GO:1902166	negative regulation of intrinsic apoptotic signaling pathway in response to DNA damage by p53 class mediator	2/300	16/18866	0.0261103	0.244709	0.216996	ELL3/MUC1	2
GO:0046546	development of primary male sexual characteristics	6/300	142/18866	0.0261403	0.244709	0.216996	PLEKHA1/AKR1C3/FGF9/SAFB2/CCND1/TNFSF10	6
GO:0006415	translational termination	5/300	105/18866	0.0262055	0.244714	0.217	GSPT1/MRPL50/MRPL32/MRPL13/AURKAIP1	5
GO:0016485	protein processing	8/300	223/18866	0.0266409	0.248167	0.220062	GLI3/PARP1/ZMPSTE24/CPD/ATP6AP2/COMP/CPXM2/TMPRSS2	8
GO:0090287	regulation of cellular response to growth factor stimulus	10/300	310/18866	0.0271131	0.250313	0.221965	UBE2O/SDCBP/RNF165/LTBP4/SLIT2/NBL1/EP300/FGF9/PTPN1/FGFBP1	10
GO:0032414	positive regulation of ion transmembrane transporter activity	5/300	106/18866	0.0271583	0.250313	0.221965	CALM2/WNK4/ATP1B1/GLRX/GSTM2	5
GO:1904029	regulation of cyclin-dependent protein kinase activity	5/300	106/18866	0.0271583	0.250313	0.221965	GTPBP4/PKD1/CCND1/CEBPA/CCNA1	5
GO:0006040	amino sugar metabolic process	3/300	41/18866	0.0272022	0.250313	0.221965	GFPT1/SLC35A3/CHST6	3
GO:0072524	pyridine-containing compound metabolic process	3/300	41/18866	0.0272022	0.250313	0.221965	PNPO/IDH2/NNMT	3
GO:0045732	positive regulation of protein catabolic process	8/300	225/18866	0.0278936	0.255152	0.226256	PRICKLE1/RBX1/VPS35/NFE2L2/CTSC/LRP1/TIPARP/CEBPA	8
GO:0007416	synapse assembly	7/300	184/18866	0.0280798	0.255152	0.226256	SIX1/SDK2/VPS35/MEF2C/PCDH17/SEMA4A/SPOCK2	7
GO:0022900	electron transport chain	7/300	184/18866	0.0280798	0.255152	0.226256	NDUFA4/NDUFAB1/COX7A2/NDUFV2/GLRX3/GLRX/PHGDH	7
GO:0038061	NIK/NF-kappaB signaling	7/300	184/18866	0.0280798	0.255152	0.226256	PSMD6/PSMA6/RHOA/PSMA5/PSMC5/PSME4/EP300	7
GO:0043254	regulation of protein-containing complex assembly	13/300	449/18866	0.0281031	0.255152	0.226256	RHOA/PSMC5/PARP1/ARPC3/RBX1/SLIT2/VPS35/EP300/PRKCE/SSH1/RPA3/TFRC/CLDN7	13
GO:0010596	negative regulation of endothelial cell migration	5/300	107/18866	0.0281328	0.255152	0.226256	SYNJ2BP/RHOA/SLIT2/MEF2C/VASH1	5
GO:0032869	cellular response to insulin stimulus	8/300	226/18866	0.028535	0.25818	0.228941	ATP6V1A/ATP6V1G1/PARP1/USO1/GNAI2/PTPN1/PDK4/USF1	8
GO:0021795	cerebral cortex cell migration	3/300	42/18866	0.0289592	0.259751	0.230334	RHOA/GLI3/SLIT2	3
GO:0006283	transcription-coupled nucleotide-excision repair	4/300	73/18866	0.0289834	0.259751	0.230334	RBX1/EP300/RPA3/XAB2	4
GO:0051145	smooth muscle cell differentiation	4/300	73/18866	0.0289834	0.259751	0.230334	SIX1/FGF9/MEF2C/COMP	4
GO:1901292	nucleoside phosphate catabolic process	4/300	73/18866	0.0289834	0.259751	0.230334	NT5C2/NUDT5/NUDT7/ENTPD4	4
GO:0001523	retinoid metabolic process	5/300	108/18866	0.0291294	0.259828	0.230403	CYP2W1/AKR1C3/RDH13/LRP1/RDH10	5
GO:0032508	DNA duplex unwinding	5/300	108/18866	0.0291294	0.259828	0.230403	CHD8/PARP1/RBX1/SSBP1/XPC	5
GO:0007178	transmembrane receptor protein serine/threonine kinase signaling pathway	11/300	359/18866	0.0292339	0.259997	0.230552	UBE2O/SDCBP/RNF165/RHOA/LTBP4/PARP1/NBL1/EP300/RGMA/FGF9/COMP	11
GO:0021783	preganglionic parasympathetic fiber development	2/300	17/18866	0.0292858	0.259997	0.230552	SIX1/PLXNA3	2
GO:0046631	alpha-beta T cell activation	6/300	146/18866	0.0294153	0.260535	0.231029	RHOA/GLI3/CD55/CDH26/ZNF683/SEMA4A	6
GO:0050770	regulation of axonogenesis	7/300	186/18866	0.0295397	0.261026	0.231464	RHOA/KEL/PLXNA1/SLIT2/PLXNA3/LRP1/SEMA4A	7
GO:0034121	regulation of toll-like receptor signaling pathway	4/300	74/18866	0.0302692	0.265165	0.235134	TLR5/WDFY1/RAB7B/IRAK3	4
GO:0055123	digestive system development	6/300	147/18866	0.0302742	0.265165	0.235134	CHD8/GLI3/AGR2/PKD1/FGF9/SPDEF	6
GO:0050821	protein stabilization	7/300	187/18866	0.0302885	0.265165	0.235134	CCT8/EP300/GTPBP4/ATP1B1/PER3/TSPAN1/RPL5	7
GO:0061138	morphogenesis of a branching epithelium	7/300	187/18866	0.0302885	0.265165	0.235134	SIX1/PLXNA1/GLI3/SLIT2/RDH10/PKD1/TACSTD2	7
GO:0050807	regulation of synapse organization	8/300	229/18866	0.0305203	0.266577	0.236387	SIX1/RHOA/VPS35/FZD9/KIF1A/MEF2C/SSH1/SEMA4A	8
GO:0045124	regulation of bone resorption	3/300	43/18866	0.030775	0.267565	0.237263	PDK4/TMEM119/TFRC	3
GO:0070296	sarcoplasmic reticulum calcium ion transport	3/300	43/18866	0.030775	0.267565	0.237263	CALM2/ZMPSTE24/GSTM2	3
GO:0010675	regulation of cellular carbohydrate metabolic process	6/300	148/18866	0.0311494	0.269425	0.238913	TFF3/ZMPSTE24/EP300/PRKCE/SIK1/PDK4	6
GO:0007041	lysosomal transport	5/300	110/18866	0.0311887	0.269425	0.238913	CHMP5/VPS35/LRP1/HOOK1/RAB7B	5
GO:0006457	protein folding	8/300	230/18866	0.0312026	0.269425	0.238913	CCT8/LTBP4/ST13/GNAI2/PFDN5/DNAJA1/B2M/FKBP5	8
GO:0033143	regulation of intracellular steroid hormone receptor signaling pathway	4/300	75/18866	0.0315883	0.271516	0.240767	RHOA/PARP1/EP300/SAFB2	4
GO:0043627	response to estrogen	4/300	75/18866	0.0315883	0.271516	0.240767	GLI3/EP300/LDHA/CCND1	4
GO:0007568	aging	10/300	319/18866	0.0320841	0.273876	0.242859	RNF165/ZMPSTE24/NFE2L2/CTSC/LRP1/YBX1/VASH1/B2M/COMP/NEK6	10
GO:0009416	response to light stimulus	10/300	319/18866	0.0320841	0.273876	0.242859	PARP1/PPP1CC/EP300/RDH13/XPC/DUSP1/PER3/CCND1/SIK1/USF1	10
GO:0010631	epithelial cell migration	11/300	365/18866	0.0324052	0.273876	0.242859	SYNJ2BP/RHOA/SLIT2/NFE2L2/PRKCE/MEF2C/S100P/TACSTD2/VASH1/SEMA4A/FGFBP1	11
GO:0019882	antigen processing and presentation	8/300	232/18866	0.0325985	0.273876	0.242859	PSMD6/HLA-DQB2/PSMA6/PSMA5/PSMC5/PSME4/CD207/B2M	8
GO:0010523	negative regulation of calcium ion transport into cytosol	2/300	18/18866	0.0326064	0.273876	0.242859	CALM2/GSTM2	2
GO:0010766	negative regulation of sodium ion transport	2/300	18/18866	0.0326064	0.273876	0.242859	WNK4/PRKCE	2
GO:0045721	negative regulation of gluconeogenesis	2/300	18/18866	0.0326064	0.273876	0.242859	EP300/SIK1	2
GO:1902165	regulation of intrinsic apoptotic signaling pathway in response to DNA damage by p53 class mediator	2/300	18/18866	0.0326064	0.273876	0.242859	ELL3/MUC1	2
GO:1904872	regulation of telomerase RNA localization to Cajal body	2/300	18/18866	0.0326064	0.273876	0.242859	CCT8/NOP10	2
GO:1902667	regulation of axon guidance	3/300	44/18866	0.0326492	0.273876	0.242859	SLIT2/PLXNA3/SEMA4A	3
GO:1901616	organic hydroxy compound catabolic process	4/300	76/18866	0.0329408	0.273876	0.242859	GK5/AKR1C3/GK/MAOA	4
GO:0006606	protein import into nucleus	6/300	150/18866	0.0329491	0.273876	0.242859	PRICKLE1/GLI3/NUP88/KPNB1/FGF9/IPO11	6
GO:0035107	appendage morphogenesis	6/300	150/18866	0.0329491	0.273876	0.242859	RNF165/GLI3/RDH10/FGF9/ZNF219/COL2A1	6
GO:0035108	limb morphogenesis	6/300	150/18866	0.0329491	0.273876	0.242859	RNF165/GLI3/RDH10/FGF9/ZNF219/COL2A1	6
GO:0097530	granulocyte migration	6/300	150/18866	0.0329491	0.273876	0.242859	SLIT2/CCL22/CCL5/CD99/MCOLN2/CXCL1	6
GO:0097305	response to alcohol	8/300	234/18866	0.0340365	0.282031	0.250091	RHOA/PARP1/SLIT2/AKR1C3/PRKCE/CCND1/MAP4K1/CLDN7	8
GO:0090132	epithelium migration	11/300	368/18866	0.0340794	0.282031	0.250091	SYNJ2BP/RHOA/SLIT2/NFE2L2/PRKCE/MEF2C/S100P/TACSTD2/VASH1/SEMA4A/FGFBP1	11
GO:0001676	long-chain fatty acid metabolic process	5/300	113/18866	0.034445	0.284322	0.252123	AKR1C3/CYP2F1/CYP2J2/EPHX1/GSTM2	5
GO:0001974	blood vessel remodeling	3/300	45/18866	0.0345818	0.284322	0.252123	MEF2C/TMBIM1/EPAS1	3
GO:0042771	intrinsic apoptotic signaling pathway in response to DNA damage by p53 class mediator	3/300	45/18866	0.0345818	0.284322	0.252123	EP300/ELL3/MUC1	3
GO:1903039	positive regulation of leukocyte cell-cell adhesion	8/300	235/18866	0.0347714	0.285001	0.252724	RHOA/GLI3/MAP3K8/CCL5/CD55/SLC7A1/TFRC/CD6	8
GO:1903169	regulation of calcium ion transmembrane transport	6/300	152/18866	0.034815	0.285001	0.252724	CALM2/PRKCE/ATP1B1/APLNR/GJC2/GSTM2	6
GO:0022409	positive regulation of cell-cell adhesion	9/300	279/18866	0.0349942	0.285691	0.253337	RHOA/GLI3/MAP3K8/CCL5/CD55/FUT3/SLC7A1/TFRC/CD6	9
GO:0061136	regulation of proteasomal protein catabolic process	7/300	193/18866	0.0350505	0.285691	0.253337	SDCBP/PRICKLE1/RBX1/RYBP/NFE2L2/PKD1/CEBPA	7
GO:0060560	developmental growth involved in morphogenesis	8/300	236/18866	0.035517	0.287167	0.254645	SIX1/PLXNA1/SLIT2/PLXNA3/LRP1/RDH10/ALCAM/SEMA4A	8
GO:0016101	diterpenoid metabolic process	5/300	114/18866	0.0355755	0.287167	0.254645	CYP2W1/AKR1C3/RDH13/LRP1/RDH10	5
GO:0003417	growth plate cartilage development	2/300	19/18866	0.0360667	0.287167	0.254645	ZMPSTE24/COMP	2
GO:0007039	protein catabolic process in the vacuole	2/300	19/18866	0.0360667	0.287167	0.254645	VPS35/LRP1	2
GO:0048486	parasympathetic nervous system development	2/300	19/18866	0.0360667	0.287167	0.254645	SIX1/PLXNA3	2
GO:0060602	branch elongation of an epithelium	2/300	19/18866	0.0360667	0.287167	0.254645	SIX1/RDH10	2
GO:0090670	RNA localization to Cajal body	2/300	19/18866	0.0360667	0.287167	0.254645	CCT8/NOP10	2
GO:0090671	telomerase RNA localization to Cajal body	2/300	19/18866	0.0360667	0.287167	0.254645	CCT8/NOP10	2
GO:0090672	telomerase RNA localization	2/300	19/18866	0.0360667	0.287167	0.254645	CCT8/NOP10	2
GO:0090685	RNA localization to nucleus	2/300	19/18866	0.0360667	0.287167	0.254645	CCT8/NOP10	2
GO:1903975	regulation of glial cell migration	2/300	19/18866	0.0360667	0.287167	0.254645	LRP1/IDH2	2
GO:0044275	cellular carbohydrate catabolic process	3/300	46/18866	0.0365723	0.289972	0.257132	GK5/PHKA2/GK	3
GO:0048066	developmental pigmentation	3/300	46/18866	0.0365723	0.289972	0.257132	GLI3/ATP6AP2/MEF2C	3
GO:1905475	regulation of protein localization to membrane	7/300	195/18866	0.036742	0.290708	0.257785	YWHAQ/PRKCE/LRP1/AGR2/FZD9/SSH1/TMBIM1	7
GO:0010594	regulation of endothelial cell migration	8/300	238/18866	0.0370405	0.291878	0.258823	SYNJ2BP/RHOA/SLIT2/NFE2L2/MEF2C/VASH1/SEMA4A/FGFBP1	8
GO:0006826	iron ion transport	4/300	79/18866	0.0371987	0.291878	0.258823	ATP6V1A/ATP6V1G1/B2M/TFRC	4
GO:0021675	nerve development	4/300	79/18866	0.0371987	0.291878	0.258823	SIX1/RNF165/GLI3/PLXNA3	4
GO:0043407	negative regulation of MAP kinase activity	4/300	79/18866	0.0371987	0.291878	0.258823	DUSP1/DNAJA1/PTPN1/IRAK3	4
GO:0090130	tissue migration	11/300	374/18866	0.0376098	0.294364	0.261027	SYNJ2BP/RHOA/SLIT2/NFE2L2/PRKCE/MEF2C/S100P/TACSTD2/VASH1/SEMA4A/FGFBP1	11
GO:0048754	branching morphogenesis of an epithelial tube	6/300	155/18866	0.0377394	0.294364	0.261027	SIX1/GLI3/SLIT2/RDH10/PKD1/TACSTD2	6
GO:0032868	response to insulin	9/300	283/18866	0.0377703	0.294364	0.261027	ATP6V1A/ATP6V1G1/PARP1/USO1/GNAI2/PTPN1/PDK4/USF1/TNFSF10	9
GO:0030518	intracellular steroid hormone receptor signaling pathway	5/300	116/18866	0.0379047	0.294364	0.261027	RHOA/PARP1/EP300/SAFB2/SCGB2A1	5
GO:0032392	DNA geometric change	5/300	116/18866	0.0379047	0.294364	0.261027	CHD8/PARP1/RBX1/SSBP1/XPC	5
GO:0007411	axon guidance	9/300	284/18866	0.0384872	0.295307	0.261863	RNF165/PLXNA1/GLI3/SLIT2/PLXNA3/LRP1/EPHB6/ALCAM/SEMA4A	9
GO:0050803	regulation of synapse structure or activity	8/300	240/18866	0.0386074	0.295307	0.261863	SIX1/RHOA/VPS35/FZD9/KIF1A/MEF2C/SSH1/SEMA4A	8
GO:0070663	regulation of leukocyte proliferation	8/300	240/18866	0.0386074	0.295307	0.261863	FLT3LG/CCL5/CD55/TNFRSF13B/MEF2C/SLC7A1/TFRC/CD6	8
GO:0007157	heterophilic cell-cell adhesion via plasma membrane cell adhesion molecules	3/300	47/18866	0.0386205	0.295307	0.261863	ALCAM/ITGAL/CD6	3
GO:0042572	retinol metabolic process	3/300	47/18866	0.0386205	0.295307	0.261863	AKR1C3/RDH13/RDH10	3
GO:0009988	cell-cell recognition	4/300	80/18866	0.038685	0.295307	0.261863	CCT8/UBAP2L/FUT3/CD6	4
GO:0031397	negative regulation of protein ubiquitination	4/300	80/18866	0.038685	0.295307	0.261863	PRKCE/GTPBP4/DNAJA1/RPL5	4
GO:1900182	positive regulation of protein localization to nucleus	4/300	80/18866	0.038685	0.295307	0.261863	CCT8/GLI3/PARP1/TFRC	4
GO:0008360	regulation of cell shape	6/300	156/18866	0.0387481	0.295307	0.261863	RHOA/PLXNA1/ZMPSTE24/PLXNA3/CFDP1/SEMA4A	6
GO:0070838	divalent metal ion transport	13/300	471/18866	0.0389588	0.295307	0.261863	CALM2/RHOA/VDAC1/GNAI2/ZMPSTE24/PRKCE/PKD1/ATP1B1/CCL5/MCOLN2/APLNR/GJC2/GSTM2	13
GO:0030282	bone mineralization	5/300	117/18866	0.0391034	0.295307	0.261863	ZMPSTE24/FZD9/MEF2C/TMEM119/COMP	5
GO:0072676	lymphocyte migration	5/300	117/18866	0.0391034	0.295307	0.261863	RHOA/CCL22/CCL5/CD99/ITGAL	5
GO:0097485	neuron projection guidance	9/300	285/18866	0.0392133	0.295307	0.261863	RNF165/PLXNA1/GLI3/SLIT2/PLXNA3/LRP1/EPHB6/ALCAM/SEMA4A	9
GO:0019373	epoxygenase P450 pathway	2/300	20/18866	0.0396615	0.295307	0.261863	CYP2F1/CYP2J2	2
GO:0023019	signal transduction involved in regulation of gene expression	2/300	20/18866	0.0396615	0.295307	0.261863	EPCAM/PARP1	2
GO:0031290	retinal ganglion cell axon guidance	2/300	20/18866	0.0396615	0.295307	0.261863	SLIT2/ALCAM	2
GO:0032332	positive regulation of chondrocyte differentiation	2/300	20/18866	0.0396615	0.295307	0.261863	GLI3/ZNF219	2
GO:0032495	response to muramyl dipeptide	2/300	20/18866	0.0396615	0.295307	0.261863	CHMP5/LDOC1	2
GO:0036303	lymph vessel morphogenesis	2/300	20/18866	0.0396615	0.295307	0.261863	PKD1/VASH1	2
GO:0071636	positive regulation of transforming growth factor beta production	2/300	20/18866	0.0396615	0.295307	0.261863	ATP6AP2/SERPINB7	2
GO:0060562	epithelial tube morphogenesis	10/300	331/18866	0.0396657	0.295307	0.261863	PRICKLE1/SIX1/RHOA/GLI3/WNK4/SLIT2/RDH10/PKD1/MEF2C/TACSTD2	10
GO:0043271	negative regulation of ion transport	6/300	157/18866	0.0397737	0.295529	0.26206	CALM2/KEL/YWHAQ/WNK4/PRKCE/GSTM2	6
GO:0043542	endothelial cell migration	9/300	286/18866	0.0399487	0.295634	0.262153	SYNJ2BP/RHOA/SLIT2/NFE2L2/MEF2C/S100P/VASH1/SEMA4A/FGFBP1	9
GO:0051279	regulation of release of sequestered calcium ion into cytosol	4/300	81/18866	0.0402049	0.295634	0.262153	CALM2/PRKCE/APLNR/GSTM2	4
GO:0006805	xenobiotic metabolic process	5/300	118/18866	0.0403251	0.295634	0.262153	CYP2W1/CYP2F1/CYP2J2/EPHX1/GSTM2	5
GO:0007569	cell aging	5/300	118/18866	0.0403251	0.295634	0.262153	ZMPSTE24/YBX1/VASH1/B2M/NEK6	5
GO:0021987	cerebral cortex development	5/300	118/18866	0.0403251	0.295634	0.262153	RHOA/GLI3/SLIT2/LRP1/XAB2	5
GO:0051209	release of sequestered calcium ion into cytosol	5/300	118/18866	0.0403251	0.295634	0.262153	CALM2/PRKCE/MCOLN2/APLNR/GSTM2	5
GO:0050863	regulation of T cell activation	10/300	332/18866	0.0403487	0.295634	0.262153	RHOA/GLI3/MAP3K8/CCL5/CD55/CD2/ZNF683/SLC7A1/TFRC/CD6	10
GO:0060047	heart contraction	9/300	287/18866	0.0406934	0.295634	0.262153	CALM2/FXYD6/ZMPSTE24/ATP1B1/ADORA3/GLRX3/CYP2J2/GSTM2/EPAS1	9
GO:0060324	face development	3/300	48/18866	0.0407259	0.295634	0.262153	PLEKHA1/EP300/TIPARP	3
GO:0070169	positive regulation of biomineral tissue development	3/300	48/18866	0.0407259	0.295634	0.262153	FZD9/MEF2C/TMEM119	3
GO:0090382	phagosome maturation	3/300	48/18866	0.0407259	0.295634	0.262153	ATP6V1A/ATP6V1G1/RAB7B	3
GO:0110151	positive regulation of biomineralization	3/300	48/18866	0.0407259	0.295634	0.262153	FZD9/MEF2C/TMEM119	3
GO:1901654	response to ketone	7/300	200/18866	0.0412041	0.297977	0.264231	PARP1/SLIT2/AKR1C3/PRKCE/DUSP1/CCND1/MAP4K1	7
GO:0019693	ribose phosphate metabolic process	12/300	427/18866	0.0412063	0.297977	0.264231	RHOA/PARP1/NT5C2/NUP88/EP300/NUDT5/NUDT7/ENTPD4/LDHA/PDK4/ZBTB20/FASN	12
GO:0051153	regulation of striated muscle cell differentiation	5/300	119/18866	0.0415698	0.299461	0.265547	FLT3LG/YBX1/MEF2C/SIK1/TMEM119	5
GO:0051283	negative regulation of sequestering of calcium ion	5/300	119/18866	0.0415698	0.299461	0.265547	CALM2/PRKCE/MCOLN2/APLNR/GSTM2	5
GO:0055067	monovalent inorganic cation homeostasis	6/300	159/18866	0.0418763	0.301096	0.266996	ATP6V1A/ATP6V1G1/GNAI2/ATP1B1/ATP6AP2/PDK4	6
GO:0001763	morphogenesis of a branching structure	7/300	201/18866	0.0421369	0.301626	0.267466	SIX1/PLXNA1/GLI3/SLIT2/RDH10/PKD1/TACSTD2	7
GO:0002067	glandular epithelial cell differentiation	3/300	49/18866	0.0428882	0.301626	0.267466	AGR2/FASN/SPDEF	3
GO:0002686	negative regulation of leukocyte migration	3/300	49/18866	0.0428882	0.301626	0.267466	SLIT2/NBL1/DUSP1	3
GO:0006692	prostanoid metabolic process	3/300	49/18866	0.0428882	0.301626	0.267466	ZADH2/AKR1C3/PTGR1	3
GO:0006693	prostaglandin metabolic process	3/300	49/18866	0.0428882	0.301626	0.267466	ZADH2/AKR1C3/PTGR1	3
GO:0034656	nucleobase-containing small molecule catabolic process	3/300	49/18866	0.0428882	0.301626	0.267466	ENPP4/NUDT5/ENTPD4	3
GO:0042149	cellular response to glucose starvation	3/300	49/18866	0.0428882	0.301626	0.267466	HIGD1A/NFE2L2/SIK1	3
GO:2000059	negative regulation of ubiquitin-dependent protein catabolic process	3/300	49/18866	0.0428882	0.301626	0.267466	SDCBP/RYBP/RPL5	3
GO:0072511	divalent inorganic cation transport	13/300	478/18866	0.042965	0.301626	0.267466	CALM2/RHOA/VDAC1/GNAI2/ZMPSTE24/PRKCE/PKD1/ATP1B1/CCL5/MCOLN2/APLNR/GJC2/GSTM2	13
GO:1900046	regulation of hemostasis	4/300	83/18866	0.0433456	0.301626	0.267466	ENPP4/NFE2L2/COMP/USF1	4
GO:0001502	cartilage condensation	2/300	21/18866	0.0433857	0.301626	0.267466	PKD1/COL2A1	2
GO:0016540	protein autoprocessing	2/300	21/18866	0.0433857	0.301626	0.267466	PARP1/TMPRSS2	2
GO:0030220	platelet formation	2/300	21/18866	0.0433857	0.301626	0.267466	EP300/MEF2C	2
GO:0043651	linoleic acid metabolic process	2/300	21/18866	0.0433857	0.301626	0.267466	CYP2J2/GSTM2	2
GO:0071498	cellular response to fluid shear stress	2/300	21/18866	0.0433857	0.301626	0.267466	NFE2L2/MEF2C	2
GO:2000269	regulation of fibroblast apoptotic process	2/300	21/18866	0.0433857	0.301626	0.267466	CHD8/CFDP1	2
GO:2000737	negative regulation of stem cell differentiation	2/300	21/18866	0.0433857	0.301626	0.267466	PRICKLE1/NFE2L2	2
GO:2001014	regulation of skeletal muscle cell differentiation	2/300	21/18866	0.0433857	0.301626	0.267466	SIX1/MEF2C	2
GO:0032409	regulation of transporter activity	9/300	291/18866	0.0437661	0.303713	0.269317	CALM2/FXYD6/SGK1/WNK4/PRKCE/ATP1B1/MEF2C/GLRX/GSTM2	9
GO:0010906	regulation of glucose metabolic process	5/300	121/18866	0.0441282	0.304549	0.270059	TFF3/ZMPSTE24/EP300/SIK1/PDK4	5
GO:0051282	regulation of sequestering of calcium ion	5/300	121/18866	0.0441282	0.304549	0.270059	CALM2/PRKCE/MCOLN2/APLNR/GSTM2	5
GO:1900542	regulation of purine nucleotide metabolic process	5/300	121/18866	0.0441282	0.304549	0.270059	PARP1/NUP88/EP300/PDK4/ZBTB20	5
GO:1903829	positive regulation of cellular protein localization	10/300	338/18866	0.0446166	0.307359	0.27255	CCT8/GLI3/PARP1/YWHAQ/PRKCE/LRP1/AGR2/PCM1/SSH1/TFRC	10
GO:0006066	alcohol metabolic process	11/300	385/18866	0.0447332	0.307602	0.272765	PTS/GK5/AKR1C3/RDH13/KPNB1/RDH10/GK/FASN/PLCB2/IDH2/CEBPA	11
GO:0046850	regulation of bone remodeling	3/300	50/18866	0.0451069	0.308849	0.273871	PDK4/TMEM119/TFRC	3
GO:0050873	brown fat cell differentiation	3/300	50/18866	0.0451069	0.308849	0.273871	SIX1/NUDT7/CEBPA	3
GO:0043467	regulation of generation of precursor metabolites and energy	6/300	162/18866	0.0451595	0.308849	0.273871	CISD1/RHOA/COX7A2/NUP88/EP300/ZBTB20	6
GO:0006520	cellular amino acid metabolic process	10/300	340/18866	0.0461048	0.30931	0.27428	PSMD6/PSMA6/PTS/PSMA5/PSMC5/GFPT1/PSME4/OAT/PHGDH/PCYOX1	10
GO:0034976	response to endoplasmic reticulum stress	9/300	294/18866	0.0461704	0.30931	0.27428	GFPT1/SEC61B/EP300/NFE2L2/FICD/AGR2/CCND1/PTPN1/ERN2	9
GO:0007088	regulation of mitotic nuclear division	6/300	163/18866	0.0462886	0.30931	0.27428	BTC/CDC26/CHMP5/AURKAIP1/DUSP1/NEK6	6
GO:0032092	positive regulation of protein binding	4/300	85/18866	0.0466204	0.30931	0.27428	EP300/LRP1/PKD1/B2M	4
GO:0006140	regulation of nucleotide metabolic process	5/300	123/18866	0.0467791	0.30931	0.27428	PARP1/NUP88/EP300/PDK4/ZBTB20	5
GO:0048675	axon extension	5/300	123/18866	0.0467791	0.30931	0.27428	SLIT2/PLXNA3/LRP1/ALCAM/SEMA4A	5
GO:0071466	cellular response to xenobiotic stimulus	5/300	123/18866	0.0467791	0.30931	0.27428	CYP2W1/CYP2F1/CYP2J2/EPHX1/GSTM2	5
GO:0001779	natural killer cell differentiation	2/300	22/18866	0.0472342	0.30931	0.27428	FLT3LG/ZNF683	2
GO:0006071	glycerol metabolic process	2/300	22/18866	0.0472342	0.30931	0.27428	GK5/GK	2
GO:0035809	regulation of urine volume	2/300	22/18866	0.0472342	0.30931	0.27428	BTC/GNAI2	2
GO:0036344	platelet morphogenesis	2/300	22/18866	0.0472342	0.30931	0.27428	EP300/MEF2C	2
GO:0045663	positive regulation of myoblast differentiation	2/300	22/18866	0.0472342	0.30931	0.27428	FLT3LG/MEF2C	2
GO:0051900	regulation of mitochondrial depolarization	2/300	22/18866	0.0472342	0.30931	0.27428	PARP1/FZD9	2
GO:0060487	lung epithelial cell differentiation	2/300	22/18866	0.0472342	0.30931	0.27428	AGR2/SPDEF	2
GO:0071157	negative regulation of cell cycle arrest	2/300	22/18866	0.0472342	0.30931	0.27428	FZD9/CCND1	2
GO:0071379	cellular response to prostaglandin stimulus	2/300	22/18866	0.0472342	0.30931	0.27428	AKR1C3/PRKCE	2
GO:0090189	regulation of branching involved in ureteric bud morphogenesis	2/300	22/18866	0.0472342	0.30931	0.27428	SIX1/TACSTD2	2
GO:1901685	glutathione derivative metabolic process	2/300	22/18866	0.0472342	0.30931	0.27428	GSTM5/GSTM2	2
GO:1901687	glutathione derivative biosynthetic process	2/300	22/18866	0.0472342	0.30931	0.27428	GSTM5/GSTM2	2
GO:1904753	negative regulation of vascular associated smooth muscle cell migration	2/300	22/18866	0.0472342	0.30931	0.27428	NFE2L2/MEF2C	2
GO:0006984	ER-nucleus signaling pathway	3/300	51/18866	0.0473816	0.30931	0.27428	NFE2L2/AGR2/PTPN1	3
GO:0021545	cranial nerve development	3/300	51/18866	0.0473816	0.30931	0.27428	SIX1/GLI3/PLXNA3	3
GO:0021879	forebrain neuron differentiation	3/300	51/18866	0.0473816	0.30931	0.27428	SLIT2/PLXNA3/B2M	3
GO:0035176	social behavior	3/300	51/18866	0.0473816	0.30931	0.27428	CHD8/CIC/PCM1	3
GO:0072523	purine-containing compound catabolic process	3/300	51/18866	0.0473816	0.30931	0.27428	ENPP4/NT5C2/NUDT7	3
GO:0031960	response to corticosteroid	6/300	164/18866	0.0474351	0.30931	0.27428	RHOA/PARP1/SLIT2/AKR1C3/DUSP1/CCND1	6
GO:0046661	male sex differentiation	6/300	164/18866	0.0474351	0.30931	0.27428	PLEKHA1/AKR1C3/FGF9/SAFB2/CCND1/TNFSF10	6
GO:0090150	establishment of protein localization to membrane	10/300	342/18866	0.0476264	0.310022	0.274912	ZDHHC14/SDCBP/SEC61G/YWHAQ/SEC61B/VPS35/RPS3A/ATP1B1/RTP4/RPL5	10
GO:0005996	monosaccharide metabolic process	9/300	296/18866	0.0478214	0.310158	0.275033	TFF3/ZMPSTE24/EP300/MAN2C1/PRKCE/NUDT5/SIK1/PDK4/USF1	9
GO:0002833	positive regulation of response to biotic stimulus	8/300	251/18866	0.0480194	0.310158	0.275033	PSMD6/PSMA6/PSMA5/PSMC5/PSME4/EP300/CCL5/MUC1	8
GO:0046890	regulation of lipid biosynthetic process	7/300	207/18866	0.0480216	0.310158	0.275033	AKR1C3/KPNB1/RDH10/SIK1/PDK4/ZBTB20/FASN	7
GO:0002688	regulation of leukocyte chemotaxis	5/300	124/18866	0.0481394	0.310158	0.275033	SLIT2/NBL1/DUSP1/CCL5/GPSM3	5
GO:0006721	terpenoid metabolic process	5/300	124/18866	0.0481394	0.310158	0.275033	CYP2W1/AKR1C3/RDH13/LRP1/RDH10	5
GO:0051208	sequestering of calcium ion	5/300	124/18866	0.0481394	0.310158	0.275033	CALM2/PRKCE/MCOLN2/APLNR/GSTM2	5
GO:0042692	muscle cell differentiation	11/300	390/18866	0.0482587	0.310189	0.27506	SIX1/KEL/FLT3LG/ZMPSTE24/FGF9/YBX1/OBSCN/MEF2C/SIK1/TMEM119/COMP	11
GO:0045445	myoblast differentiation	4/300	86/18866	0.0483081	0.310189	0.27506	PRICKLE1/FLT3LG/MEF2C/EPAS1	4
GO:0030900	forebrain development	11/300	391/18866	0.0489859	0.314008	0.278446	RHOA/GLI3/SLIT2/PLXNA3/LRP1/PCM1/KIF1A/GDPD5/B2M/OTX1/XAB2	11
GO:0008637	apoptotic mitochondrial changes	5/300	125/18866	0.0495228	0.315617	0.279873	HIGD1A/YWHAQ/VPS35/FZD9/TNFSF10	5
GO:0003179	heart valve morphogenesis	3/300	52/18866	0.0497118	0.315617	0.279873	SLIT2/FGFRL1/MEF2C	3
GO:2000677	regulation of transcription regulatory region DNA binding	3/300	52/18866	0.0497118	0.315617	0.279873	PARP1/ZMPSTE24/EP300	3
GO:0048515	spermatid differentiation	6/300	166/18866	0.0497805	0.315617	0.279873	SRPK1/PSME4/HOOK1/DEFB1/TMEM119/IQCG	6
GO:2001242	regulation of intrinsic apoptotic signaling pathway	6/300	166/18866	0.0497805	0.315617	0.279873	PARP1/ELL3/NFE2L2/DNAJA1/PTPN1/MUC1	6
GO:0034765	regulation of ion transmembrane transport	13/300	489/18866	0.0498316	0.315617	0.279873	CALM2/KEL/FXYD6/YWHAQ/WNK4/ZMPSTE24/PRKCE/ATP1B1/MEF2C/GLRX/APLNR/GJC2/GSTM2	13

## Sheet: Table S4
Table S4 GO enrichment analysis in Cellular Components (CC) of DEGs
ID	Description	GeneRatio	BgRatio	pvalue	p.adjust	qvalue	geneID	Count
GO:0016328	lateral plasma membrane	7/308	65/19559	7.14449e-05	0.0286494	0.0263218	EPCAM/CLDN12/PKD1/ATP1B1/SLC16A3/TACSTD2/CLDN7	7
GO:0005925	focal adhesion	15/308	415/19559	0.00254506	0.216343	0.198766	SDCBP/RHOA/GDI2/YWHAQ/ARPC3/LAP3/PPP1CC/RPS3A/LRP1/ALCAM/CD99/B2M/TNS3/RPL5/PARVG	15
GO:0030055	cell-substrate junction	15/308	423/19559	0.00304582	0.216343	0.198766	SDCBP/RHOA/GDI2/YWHAQ/ARPC3/LAP3/PPP1CC/RPS3A/LRP1/ALCAM/CD99/B2M/TNS3/RPL5/PARVG	15
GO:0000502	proteasome complex	5/308	63/19559	0.0031251	0.216343	0.198766	PSMD6/PSMA6/PSMA5/PSMC5/PSME4	5
GO:0062023	collagen-containing extracellular matrix	15/308	427/19559	0.00332513	0.216343	0.198766	LTBP4/TPSB2/TPSAB1/EFEMP2/CTSC/FGF9/SOD3/ABI3BP/COMP/COL9A2/COL2A1/DPT/SERPINB1/TGFBI/MXRA5	15
GO:1905369	endopeptidase complex	5/308	69/19559	0.00462988	0.216343	0.198766	PSMD6/PSMA6/PSMA5/PSMC5/PSME4	5
GO:0034774	secretory granule lumen	12/308	322/19559	0.00523924	0.216343	0.198766	PSMD6/SDCBP/CCT8/PSMA5/GDI2/CTSC/KPNB1/S100P/B2M/SERPINB1/PA2G4/CXCL1	12
GO:0060205	cytoplasmic vesicle lumen	12/308	326/19559	0.00576516	0.216343	0.198766	PSMD6/SDCBP/CCT8/PSMA5/GDI2/CTSC/KPNB1/S100P/B2M/SERPINB1/PA2G4/CXCL1	12
GO:0016323	basolateral plasma membrane	10/308	246/19559	0.00580154	0.216343	0.198766	SYNJ2BP/EPCAM/LRP1/PKD1/ATP1B1/SLC16A3/TACSTD2/SLC7A1/TFRC/CLDN7	10
GO:0031983	vesicle lumen	12/308	328/19559	0.0060434	0.216343	0.198766	PSMD6/SDCBP/CCT8/PSMA5/GDI2/CTSC/KPNB1/S100P/B2M/SERPINB1/PA2G4/CXCL1	12
GO:0005775	vacuolar lumen	8/308	173/19559	0.00622621	0.216343	0.198766	SDCBP/CCT8/GDI2/IDUA/NEU4/CTSC/SGSH/PA2G4	8
GO:0043296	apical junction complex	7/308	143/19559	0.00760332	0.216343	0.198766	RHOA/EPCAM/CLDN12/WNK4/CCND1/CLDN7/CLDN10	7
GO:0030135	coated vesicle	11/308	298/19559	0.00788529	0.216343	0.198766	HLA-DQB2/BTC/SEC23B/IDUA/USO1/CTSC/LRP1/CD207/B2M/KDELR2/TFRC	11
GO:0033176	proton-transporting V-type ATPase complex	3/308	27/19559	0.00855084	0.216343	0.198766	ATP6V1A/ATP6V1G1/ATP6AP2	3
GO:0030662	coated vesicle membrane	8/308	183/19559	0.00861949	0.216343	0.198766	HLA-DQB2/BTC/SEC23B/USO1/CD207/B2M/KDELR2/TFRC	8
GO:0030660	Golgi-associated vesicle membrane	6/308	112/19559	0.00863213	0.216343	0.198766	HLA-DQB2/SEC23B/USO1/PKD1/B2M/KDELR2	6
GO:1990124	messenger ribonucleoprotein complex	2/308	10/19559	0.0102321	0.241357	0.221748	LSM1/YBX1	2
GO:0002116	semaphorin receptor complex	2/308	11/19559	0.0123768	0.244761	0.224875	PLXNA1/PLXNA3	2
GO:0000315	organellar large ribosomal subunit	4/308	57/19559	0.0123834	0.244761	0.224875	MRPL50/NDUFAB1/MRPL32/MRPL13	4
GO:0005762	mitochondrial large ribosomal subunit	4/308	57/19559	0.0123834	0.244761	0.224875	MRPL50/NDUFAB1/MRPL32/MRPL13	4
GO:0005923	bicellular tight junction	6/308	122/19559	0.0128179	0.244761	0.224875	EPCAM/CLDN12/WNK4/CCND1/CLDN7/CLDN10	6
GO:0035578	azurophil granule lumen	5/308	91/19559	0.0145089	0.246224	0.22622	SDCBP/CCT8/GDI2/CTSC/PA2G4	5
GO:1905368	peptidase complex	5/308	92/19559	0.015151	0.246224	0.22622	PSMD6/PSMA6/PSMA5/PSMC5/PSME4	5
GO:0101003	ficolin-1-rich granule membrane	4/308	61/19559	0.0155835	0.246224	0.22622	RHOA/ENPP4/CD55/ATP6AP2	4
GO:0012507	ER to Golgi transport vesicle membrane	4/308	62/19559	0.0164573	0.246224	0.22622	HLA-DQB2/SEC23B/USO1/B2M	4
GO:0070160	tight junction	6/308	129/19559	0.0164833	0.246224	0.22622	EPCAM/CLDN12/WNK4/CCND1/CLDN7/CLDN10	6
GO:0030134	COPII-coated ER to Golgi transport vesicle	5/308	95/19559	0.0171908	0.246224	0.22622	HLA-DQB2/SEC23B/USO1/CTSC/B2M	5
GO:0071014	post-mRNA release spliceosomal complex	2/308	13/19559	0.0171927	0.246224	0.22622	DHX15/XAB2	2
GO:0031965	nuclear membrane	10/308	301/19559	0.0214443	0.291371	0.267699	SDCBP/PRICKLE1/SPIN1/ZMPSTE24/GTPBP4/KPNB1/PCM1/YBX1/CCND1/SLC16A3	10
GO:0070469	respirasome	5/308	101/19559	0.0217983	0.291371	0.267699	NDUFA4/NDUFAB1/HIGD1A/COX7A2/NDUFV2	5
GO:0098554	cytoplasmic side of endoplasmic reticulum membrane	2/308	15/19559	0.0226708	0.29166	0.267964	DNAJA1/PTPN1	2
GO:0001772	immunological synapse	3/308	39/19559	0.0232746	0.29166	0.267964	ALCAM/CD37/CD6	3
GO:0005798	Golgi-associated vesicle	7/308	181/19559	0.0248326	0.294805	0.270854	HLA-DQB2/SEC23B/USO1/CTSC/PKD1/B2M/KDELR2	7
GO:0005911	cell-cell junction	14/308	493/19559	0.024996	0.294805	0.270854	SDCBP/RHOA/EPCAM/CLDN12/WNK4/ATP1B1/EIF4G2/OBSCN/CCND1/FGFRL1/CD2/GJC2/CLDN7/CLDN10	14
GO:0016471	vacuolar proton-transporting V-type ATPase complex	2/308	18/19559	0.03203	0.366972	0.337158	ATP6V1G1/ATP6AP2	2
GO:0015934	large ribosomal subunit	5/308	116/19559	0.0366071	0.382111	0.351067	MRPL50/NDUFAB1/MRPL32/MRPL13/RPL5	5
GO:0005635	nuclear envelope	13/308	473/19559	0.0376085	0.382111	0.351067	SDCBP/PRICKLE1/SPIN1/PARP1/NUP88/ZMPSTE24/GTPBP4/KPNB1/PCM1/YBX1/CCND1/SLC16A3/IPO11	13
GO:0031519	PcG protein complex	3/308	47/19559	0.0376969	0.382111	0.351067	RYBP/CBX6/UBAP2L	3
GO:0005839	proteasome core complex	2/308	20/19559	0.038968	0.382111	0.351067	PSMA6/PSMA5	2
GO:0090734	site of DNA damage	4/308	82/19559	0.0405414	0.382111	0.351067	PARP1/ARPC3/XPC/RPA3	4
GO:0005838	proteasome regulatory particle	2/308	21/19559	0.0426311	0.382111	0.351067	PSMD6/PSMC5	2
GO:0030904	retromer complex	2/308	21/19559	0.0426311	0.382111	0.351067	VPS29/VPS35	2
GO:0005747	mitochondrial respiratory chain complex I	3/308	50/19559	0.0440421	0.382111	0.351067	NDUFA4/NDUFAB1/NDUFV2	3
GO:0030964	NADH dehydrogenase complex	3/308	50/19559	0.0440421	0.382111	0.351067	NDUFA4/NDUFAB1/NDUFV2	3
GO:0045271	respiratory chain complex I	3/308	50/19559	0.0440421	0.382111	0.351067	NDUFA4/NDUFAB1/NDUFV2	3
GO:0030666	endocytic vesicle membrane	6/308	164/19559	0.0456507	0.382111	0.351067	HLA-DQB2/LRP1/CD207/B2M/RAB7B/CD163	6
GO:0070820	tertiary granule	6/308	164/19559	0.0456507	0.382111	0.351067	RHOA/ENPP4/CD55/ATP6AP2/B2M/CXCL1	6
GO:0005680	anaphase-promoting complex	2/308	22/19559	0.0464172	0.382111	0.351067	CDC26/ANAPC13	2
GO:0016469	proton-transporting two-sector ATPase complex	3/308	52/19559	0.0485484	0.382111	0.351067	ATP6V1A/ATP6V1G1/ATP6AP2	3
GO:0000313	organellar ribosome	4/308	87/19559	0.0485976	0.382111	0.351067	MRPL50/NDUFAB1/MRPL32/MRPL13	4
GO:0005761	mitochondrial ribosome	4/308	87/19559	0.0485976	0.382111	0.351067	MRPL50/NDUFAB1/MRPL32/MRPL13	4

## Sheet: Table S5
Table S5 GO enrichment analysis in Molecular Functions (MF) of DEGs
ID	Description	GeneRatio	BgRatio	pvalue	p.adjust	qvalue	geneID	Count
GO:0016628	oxidoreductase activity, acting on the CH-CH group of donors, NAD or NADP as acceptor	5/303	26/18352	5.87321e-05	0.0323027	0.0294279	ZADH2/DECR1/AKR1C3/PTGR1/FASN	5
GO:0016616	oxidoreductase activity, acting on the CH-OH group of donors, NAD or NADP as acceptor	9/303	120/18352	0.000170566	0.0427898	0.0389817	ZADH2/AKR1C3/RDH13/RDH10/LDHA/PTGR1/FASN/IDH2/PHGDH	9
GO:0043394	proteoglycan binding	5/303	36/18352	0.000294087	0.0427898	0.0389817	SDCBP/SLIT2/LRP1/COMP/COL2A1	5
GO:0016614	oxidoreductase activity, acting on CH-OH group of donors	9/303	130/18352	0.000311199	0.0427898	0.0389817	ZADH2/AKR1C3/RDH13/RDH10/LDHA/PTGR1/FASN/IDH2/PHGDH	9
GO:0052650	NADP-retinol dehydrogenase activity	3/303	12/18352	0.000877784	0.0915074	0.0833637	AKR1C3/RDH13/RDH10	3
GO:0000287	magnesium ion binding	11/303	217/18352	0.000998263	0.0915074	0.0833637	MAP3K8/SRPK1/NUDT5/NUDT7/ATP10B/SIK1/ERN2/S100P/IDH2/IRAK3/NEK6	11
GO:0005539	glycosaminoglycan binding	11/303	232/18352	0.00170536	0.133992	0.122068	LTBP4/LXN/SLIT2/FGF9/SOD3/SGSH/FGFRL1/ABI3BP/COMP/FGFBP1/SPOCK2	11
GO:0005201	extracellular matrix structural constituent	9/303	169/18352	0.00202159	0.138984	0.126615	LTBP4/EFEMP2/ABI3BP/COMP/COL9A2/COL2A1/DPT/TGFBI/MXRA5	9
GO:0016627	oxidoreductase activity, acting on the CH-CH group of donors	5/303	59/18352	0.00286865	0.175306	0.159705	ZADH2/DECR1/AKR1C3/PTGR1/FASN	5
GO:0008235	metalloexopeptidase activity	5/303	64/18352	0.004087	0.224785	0.20478	LAP3/ZMPSTE24/CPD/VASH1/CPXM2	5
GO:0008106	alcohol dehydrogenase (NADP+) activity	3/303	21/18352	0.0047544	0.228154	0.20785	AKR1C3/RDH13/RDH10	3
GO:0030544	Hsp70 protein binding	4/303	42/18352	0.00497791	0.228154	0.20785	ST13/FICD/DNAJA1/IQCG	4
GO:0004674	protein serine/threonine kinase activity	15/303	435/18352	0.00602298	0.245955	0.224066	LTBP4/PHKA2/SGK1/MAP3K8/SRPK1/WNK4/PRKCE/OBSCN/MAPK6/SIK1/PDK4/ERN2/IRAK3/NEK6/MAP4K1	15
GO:0008201	heparin binding	8/303	169/18352	0.007129	0.245955	0.224066	LXN/SLIT2/FGF9/SOD3/FGFRL1/ABI3BP/COMP/FGFBP1	8
GO:0038024	cargo receptor activity	5/303	73/18352	0.00714334	0.245955	0.224066	LRP1/TFRC/CD163/CD6/TMPRSS2	5
GO:0005044	scavenger receptor activity	4/303	47/18352	0.00743931	0.245955	0.224066	LRP1/CD163/CD6/TMPRSS2	4
GO:0015399	primary active transmembrane transporter activity	6/303	107/18352	0.00866679	0.245955	0.224066	ATP6V1A/ATP6V1G1/ABCC10/SEC61G/ATP1B1/PCYOX1	6
GO:0047485	protein N-terminus binding	6/303	107/18352	0.00866679	0.245955	0.224066	SDCBP/CALM2/PARP1/YWHAQ/PPP1CC/GLRX	6
GO:0004435	phosphatidylinositol phospholipase C activity	3/303	26/18352	0.00874704	0.245955	0.224066	CCL5/GDPD5/PLCB2	3
GO:0004033	aldo-keto reductase (NADP) activity	3/303	27/18352	0.00972201	0.245955	0.224066	AKR1C3/RDH13/RDH10	3
GO:0001664	G protein-coupled receptor binding	11/303	293/18352	0.0097336	0.245955	0.224066	SDCBP/PSMC5/WNT10A/GNAI2/VPS35/CCL22/CCL5/DNAJA1/RTP4/DEFB1/CXCL1	11
GO:0001221	transcription cofactor binding	4/303	51/18352	0.00990255	0.245955	0.224066	SIX1/NFE2L2/PER3/NEK6	4
GO:0009055	electron transfer activity	6/303	111/18352	0.0102854	0.245955	0.224066	NDUFA4/COX7A2/NDUFV2/GLRX3/GLRX/PHGDH	6
GO:0004629	phospholipase C activity	3/303	28/18352	0.0107577	0.246531	0.224591	CCL5/GDPD5/PLCB2	3
GO:0004181	metallocarboxypeptidase activity	3/303	29/18352	0.0118549	0.254671	0.232007	CPD/VASH1/CPXM2	3
GO:1901681	sulfur compound binding	10/303	262/18352	0.012039	0.254671	0.232007	LXN/SLIT2/LRP1/FGF9/SOD3/FGFRL1/ABI3BP/COMP/FGFBP1/GSTM2	10
GO:0051287	NAD binding	4/303	55/18352	0.0128415	0.256855	0.233996	PARP1/LDHA/IDH2/PHGDH	4
GO:0008013	beta-catenin binding	5/303	85/18352	0.013309	0.256855	0.233996	CHD8/GLI3/EP300/TCF4/CDH26	5
GO:0017110	nucleoside-diphosphatase activity	2/303	11/18352	0.0135433	0.256855	0.233996	NUDT5/ENTPD4	2
GO:0042625	ATPase-coupled ion transmembrane transporter activity	4/303	58/18352	0.0153755	0.263435	0.239991	ATP6V1A/ATP6V1G1/ATP1B1/PCYOX1	4
GO:0030515	snoRNA binding	3/303	32/18352	0.01552	0.263435	0.239991	NOP10/NUDT5/NUDT7	3
GO:0071889	14-3-3 protein binding	3/303	32/18352	0.01552	0.263435	0.239991	YWHAQ/PRKCE/SIK1	3
GO:0017154	semaphorin receptor activity	2/303	12/18352	0.0160764	0.263435	0.239991	PLXNA1/PLXNA3	2
GO:0016667	oxidoreductase activity, acting on a sulfur group of donors	4/303	59/18352	0.0162851	0.263435	0.239991	TXNDC17/GLRX3/GLRX/PCYOX1	4
GO:0016655	oxidoreductase activity, acting on NAD(P)H, quinone or similar compound as acceptor	4/303	61/18352	0.0182038	0.281232	0.256204	NDUFA4/NDUFAB1/AKR1C3/NDUFV2	4
GO:0036122	BMP binding	2/303	13/18352	0.0187944	0.281232	0.256204	NBL1/COMP	2
GO:0031072	heat shock protein binding	6/303	127/18352	0.0189193	0.281232	0.256204	ST13/FICD/KPNB1/DNAJA1/FKBP5/IQCG	6
GO:0016712	oxidoreductase activity, acting on paired donors, with incorporation or reduction of molecular oxygen, reduced flavin or flavoprotein as one donor, and incorporation of one atom of oxygen	3/303	35/18352	0.0197534	0.285904	0.26046	CYP2W1/CYP2F1/CYP2J2	3
GO:0008238	exopeptidase activity	5/303	95/18352	0.0206086	0.290634	0.264769	LAP3/ZMPSTE24/CPD/VASH1/CPXM2	5
GO:0001222	transcription corepressor binding	2/303	14/18352	0.0216906	0.290972	0.265076	PER3/NEK6	2
GO:0031432	titin binding	2/303	14/18352	0.0216906	0.290972	0.265076	CALM2/OBSCN	2
GO:0045296	cadherin binding	11/303	332/18352	0.0225629	0.295467	0.269172	CCT8/EPCAM/CHMP5/USO1/PCMT1/EIF4G2/LDHA/PTPN1/CDH26/FASN/S100P	11
GO:0008395	steroid hydroxylase activity	3/303	38/18352	0.0245603	0.296062	0.269714	CYP2W1/CYP2F1/CYP2J2	3
GO:0042813	Wnt-activated receptor activity	2/303	15/18352	0.0247584	0.296062	0.269714	PKD1/FZD9	2
GO:0042626	ATPase-coupled transmembrane transporter activity	5/303	100/18352	0.0250784	0.296062	0.269714	ATP6V1A/ATP6V1G1/ABCC10/ATP1B1/PCYOX1	5
GO:0019838	growth factor binding	6/303	136/18352	0.0254844	0.296062	0.269714	LTBP4/SEC61B/DUSP1/FGFRL1/COL2A1/FGFBP1	6
GO:0008191	metalloendopeptidase inhibitor activity	2/303	16/18352	0.0279914	0.296062	0.269714	LXN/SPOCK2	2
GO:0008392	arachidonic acid epoxygenase activity	2/303	16/18352	0.0279914	0.296062	0.269714	CYP2F1/CYP2J2	2
GO:0016641	oxidoreductase activity, acting on the CH-NH2 group of donors, oxygen as acceptor	2/303	16/18352	0.0279914	0.296062	0.269714	PNPO/MAOA	2
GO:0043395	heparan sulfate proteoglycan binding	2/303	16/18352	0.0279914	0.296062	0.269714	LRP1/COMP	2
GO:0070402	NADPH binding	2/303	16/18352	0.0279914	0.296062	0.269714	DECR1/FASN	2
GO:1990404	protein ADP-ribosylase activity	2/303	16/18352	0.0279914	0.296062	0.269714	PARP1/TIPARP	2
GO:0042379	chemokine receptor binding	4/303	70/18352	0.0285361	0.296129	0.269775	CCL22/CCL5/DEFB1/CXCL1	4
GO:0015036	disulfide oxidoreductase activity	3/303	41/18352	0.0299406	0.30495	0.277811	TXNDC17/GLRX3/GLRX	3
GO:0033293	monocarboxylic acid binding	4/303	72/18352	0.0312199	0.308228	0.280797	CYP2W1/NDUFAB1/AKR1C3/GSTM2	4
GO:0017081	chloride channel regulator activity	2/303	17/18352	0.0313832	0.308228	0.280797	SGK1/WNK4	2
GO:0004180	carboxypeptidase activity	3/303	43/18352	0.033844	0.326565	0.297502	CPD/VASH1/CPXM2	3
GO:0016651	oxidoreductase activity, acting on NAD(P)H	5/303	109/18352	0.0345955	0.32806	0.298865	NDUFA4/NDUFAB1/TXNDC17/AKR1C3/NDUFV2	5
GO:0003725	double-stranded RNA binding	4/303	76/18352	0.0370192	0.338388	0.308273	DHX15/TUBA1B/DGCR8/TFRC	4
GO:0003954	NADH dehydrogenase activity	3/303	46/18352	0.040168	0.338388	0.308273	NDUFA4/NDUFAB1/NDUFV2	3
GO:0008137	NADH dehydrogenase (ubiquinone) activity	3/303	46/18352	0.040168	0.338388	0.308273	NDUFA4/NDUFAB1/NDUFV2	3
GO:0050136	NADH dehydrogenase (quinone) activity	3/303	46/18352	0.040168	0.338388	0.308273	NDUFA4/NDUFAB1/NDUFV2	3
GO:0042826	histone deacetylase binding	5/303	115/18352	0.042031	0.338388	0.308273	GLI3/PARP1/CCND1/MEF2C/USF1	5
GO:0048020	CCR chemokine receptor binding	3/303	47/18352	0.0423995	0.338388	0.308273	CCL22/CCL5/DEFB1	3
GO:0004707	MAP kinase activity	2/303	20/18352	0.0424523	0.338388	0.308273	SRPK1/MAPK6	2
GO:0004745	retinol dehydrogenase activity	2/303	20/18352	0.0424523	0.338388	0.308273	AKR1C3/RDH10	2
GO:0008391	arachidonic acid monooxygenase activity	2/303	20/18352	0.0424523	0.338388	0.308273	CYP2F1/CYP2J2	2
GO:0016638	oxidoreductase activity, acting on the CH-NH2 group of donors	2/303	20/18352	0.0424523	0.338388	0.308273	PNPO/MAOA	2
GO:0061608	nuclear import signal receptor activity	2/303	20/18352	0.0424523	0.338388	0.308273	KPNB1/IPO11	2
GO:0033613	activating transcription factor binding	4/303	80/18352	0.0433973	0.340979	0.310633	EP300/NFE2L2/MEF2C/NEK6	4
GO:0051082	unfolded protein binding	5/303	118/18352	0.0460834	0.349658	0.31854	CCT8/ST13/PFDN5/DNAJA1/ERN2	5
GO:0004298	threonine-type endopeptidase activity	2/303	21/18352	0.0464205	0.349658	0.31854	PSMA6/PSMA5	2
GO:0008483	transaminase activity	2/303	21/18352	0.0464205	0.349658	0.31854	GFPT1/OAT	2
GO:0008009	chemokine activity	3/303	49/18352	0.0470449	0.349658	0.31854	CCL22/CCL5/CXCL1	3

## Sheet: Table S6
Table S6 KEGG enrichment analysis of DEGs
ID	Description	GeneRatio	BgRatio	pvalue	p.adjust	qvalue	geneID	Count
hsa05012	Parkinson disease	16/182	271/8846	0.000141301	0.0375861	0.0349535	PSMD6/NDUFA4/CALM2/PSMA6/VDAC1/PSMA5/NDUFAB1/PSMC5/GNAI2/COX7A2/NFE2L2/DUSP1/NDUFV2/TUBA1B/MAOA/TUBA1C	16
hsa04022	cGMP-PKG signaling pathway	10/182	166/8846	0.00221125	0.160603	0.149354	CALM2/RHOA/VDAC1/GNAI2/PPP1CC/PRKCE/ATP1B1/ADORA3/MEF2C/PLCB2	10
hsa05208	Chemical carcinogenesis - reactive oxygen species	12/182	226/8846	0.00240509	0.160603	0.149354	NDUFA4/VDAC1/NDUFAB1/GSTM5/COX7A2/AKR1C3/NFE2L2/PTPN1/NDUFV2/CYP2F1/EPHX1/GSTM2	12
hsa03050	Proteasome	5/182	46/8846	0.00241508	0.160603	0.149354	PSMD6/PSMA6/PSMA5/PSMC5/PSME4	5
hsa05110	Vibrio cholerae infection	5/182	51/8846	0.00381077	0.202733	0.188533	ATP6V1A/ATP6V1G1/SEC61G/SEC61B/KDELR2	5
hsa04145	Phagosome	9/182	157/8846	0.00504716	0.219019	0.203679	ATP6V1A/ATP6V1G1/SEC61G/SEC61B/TUBA1B/RAB7B/COMP/TFRC/TUBA1C	9
hsa05010	Alzheimer disease	16/182	391/8846	0.00666228	0.219019	0.203679	PSMD6/NDUFA4/CALM2/PSMA6/VDAC1/PSMA5/NDUFAB1/PSMC5/WNT10A/COX7A2/LRP1/FZD9/NDUFV2/TUBA1B/PLCB2/TUBA1C	16
hsa04350	TGF-beta signaling pathway	7/182	108/8846	0.00677149	0.219019	0.203679	RHOA/RBX1/NBL1/EP300/RGMA/EMP3/TFRC	7
hsa04530	Tight junction	9/182	170/8846	0.00838599	0.219019	0.203679	RHOA/ARPC3/CLDN12/PRKCE/CCND1/TUBA1B/CLDN7/CLDN10/TUBA1C	9
hsa04310	Wnt signaling pathway	9/182	174/8846	0.00969262	0.219019	0.203679	PRICKLE1/CHD8/RHOA/WNT10A/RBX1/EP300/FZD9/CCND1/PLCB2	9
hsa05415	Diabetic cardiomyopathy	10/182	205/8846	0.00970308	0.219019	0.203679	NDUFA4/VDAC1/NDUFAB1/PARP1/GFPT1/COX7A2/PPP1CC/NDUFV2/PDK4/PLCB2	10
hsa04670	Leukocyte transendothelial migration	7/182	116/8846	0.00988058	0.219019	0.203679	RHOA/GNAI2/CLDN12/CD99/ITGAL/CLDN7/CLDN10	7
hsa05016	Huntington disease	13/182	311/8846	0.0118422	0.226605	0.210733	PSMD6/NDUFA4/PSMA6/VDAC1/PSMA5/NDUFAB1/PSMC5/COX7A2/EP300/NDUFV2/TUBA1B/PLCB2/TUBA1C	13
hsa05020	Prion disease	12/182	278/8846	0.0121539	0.226605	0.210733	PSMD6/NDUFA4/PSMA6/VDAC1/PSMA5/NDUFAB1/PSMC5/COX7A2/CCL5/NDUFV2/TUBA1B/TUBA1C	12
hsa04071	Sphingolipid signaling pathway	7/182	122/8846	0.0128176	0.226605	0.210733	RHOA/GNAI2/PRKCE/MS4A2/FCER1A/ADORA3/PLCB2	7
hsa04360	Axon guidance	9/182	184/8846	0.0136304	0.226605	0.210733	RHOA/PLXNA1/GNAI2/SLIT2/PLXNA3/RGMA/EPHB6/SSH1/SEMA4A	9
hsa04514	Cell adhesion molecules	8/182	157/8846	0.0156513	0.244897	0.227743	CLDN12/ALCAM/CD2/CD99/ITGAL/CD6/CLDN7/CLDN10	8
hsa04916	Melanogenesis	6/182	101/8846	0.0176856	0.261354	0.243048	CALM2/WNT10A/GNAI2/EP300/FZD9/PLCB2	6
hsa00330	Arginine and proline metabolism	4/182	50/8846	0.0191313	0.267838	0.249078	SAT1/LAP3/OAT/MAOA	4
hsa04922	Glucagon signaling pathway	6/182	107/8846	0.0228228	0.303173	0.281937	CALM2/PHKA2/EP300/LDHA/SIK1/PLCB2	6
hsa05130	Pathogenic Escherichia coli infection	9/182	203/8846	0.0242114	0.303173	0.281937	TLR5/RHOA/ARPC3/CLDN12/TUBA1B/CLDN7/CLDN10/TUBA1C/TNFSF10	9
hsa04371	Apelin signaling pathway	7/182	140/8846	0.0253368	0.303173	0.281937	CALM2/GNAI2/PRKCE/CCND1/MEF2C/PLCB2/APLNR	7
hsa05418	Fluid shear stress and atherosclerosis	7/182	141/8846	0.0262142	0.303173	0.281937	CALM2/RHOA/GSTM5/NFE2L2/DUSP1/MEF2C/GSTM2	7
hsa05017	Spinocerebellar ataxia	7/182	144/8846	0.0289705	0.318336	0.296039	PSMD6/PSMA6/VDAC1/CIC/PSMA5/PSMC5/PLCB2	7
hsa00480	Glutathione metabolism	4/182	58/8846	0.0310835	0.318336	0.296039	GSTM5/LAP3/IDH2/GSTM2	4
hsa04928	Parathyroid hormone synthesis, secretion and action	6/182	115/8846	0.0311156	0.318336	0.296039	RHOA/SGK1/GNAI2/WNK4/MEF2C/PLCB2	6
hsa00590	Arachidonic acid metabolism	4/182	61/8846	0.0364806	0.359402	0.334228	ZADH2/AKR1C3/PTGR1/CYP2J2	4
hsa04921	Oxytocin signaling pathway	7/182	154/8846	0.0395574	0.375796	0.349474	CALM2/RHOA/GNAI2/PPP1CC/CCND1/MEF2C/PLCB2	7
hsa05323	Rheumatoid arthritis	5/182	94/8846	0.0441695	0.393853	0.366266	ATP6V1A/ATP6V1G1/CCL5/ITGAL/CXCL1	5
hsa04110	Cell cycle	7/182	158/8846	0.0444195	0.393853	0.366266	CDC26/ANAPC13/YWHAQ/RBX1/EP300/CCND1/CCNA1	7
hsa04720	Long-term potentiation	4/182	67/8846	0.0487986	0.405502	0.3771	CALM2/PPP1CC/EP300/PLCB2	4

## Sheet: Table S7
Table S7 Genes with the Strongest Correlation Models in WGCNA
module_red	module_greenyellow
HNRNPD	NFIC
PRMT3	SPTY2D1
LOC645683	LOC642373
REV1	ZNF292
CPSF3L	ITCH
ZBED5	DYRK2
ZBTB7A	PRKX
LOC653377	NPAT
RP5-1022P6.2	FAM21A
NAB2	PUM1
ITGAE	KIAA0831
GTF2A2	CCDC49
ATG10	C16orf67
AIDA	UGCGL2
RBM15	LOC648434
LOC644790	C17orf75
LOC727803	RBAK
ROM1	CYB5R3
THOC1	ALKBH8
GMFB	SF1
LOC100130093	GMEB1
GPC6	KCTD5
CUL5	JARID1A
NUMA1	LOC642031
EXOSC3	LOC442582
LOC643466	PPP1R11
STX1A	ANKRD36
ABCB6	LOC100132395
C17orf63	TESK1
TFB2M	ZNF827
DEXI	LOC644988
EXD3	LOC645159
SARM1	PAK2
MCL1	RBM9
LMAN1	RAD21
LOC642357	NADK
GLCE	PI4KB
ZNF800	UBE2O
SCOC	UBXN2A
ATPBD1B	PPP2R5E
TOMM70A	SAT2
RNF103	CXorf40A
RPLP2	LATS2
APIP	ANXA11
LOC440595	ELN
RPL36AL	TFB1M
IPP	ISG20L2
MEIS1	EPN1
LOC100129158	DFFA
RAB9A	KIAA0247
IRX1	YIPF6
LOC643336	VCP
OPTN	CLIC5
FEM1C	GRB2
C19orf6	UGCGL1
POMP	TMEM5
RPIA	GUSBL2
PPP4R1	BFAR
ZFR	SRFBP1
LOC100130446	RNASEH1
GRHPR	SMARCC2
RNF220	DNAJC30
ARV1	TBC1D23
LOC441073	SNTB2
VAMP7	BDP1
AP3B2	CBLB
LOC728368	DERL2
PRPF19	SCARNA9
C8orf59	UHMK1
RAB40B	LOC652685
HEBP2	ZFPM1
IL10RB	PPP2R2A
RDH14	SNHG11
FLJ40504	MRPS7
PPPDE1	LOC100128805
SLC35F5	UBAP2
KCTD3	FLJ32255
RPS6KB1	NR1D2
RAB10	CEP350
PIGY	CHD9
CCNK	EIF2S3
C5orf5	LASS6
ACBD3	NUCKS1
UTP6	LOC650737
LOC647099	PLEKHB2
FLJ14213	CDC42EP4
LOC728877	UBAC2
MAP1LC3B	TMED4
EPM2AIP1	LRRC16
SLC25A44	USP54
TMEM126B	CYB5R1
HDDC2	ZNF234
RPL3	CAMKK2
DNAJC7	IVD
NDUFA10	ARID4B
PER2	ZBTB43
THOC7	NBPF20
LYRM5	EAPP
RFX1	LOC643977
LOC730255	LOC162073
PLRG1	LOC646808
ZNF362	COL4A3BP
ZSWIM6	AGPAT9
LOC730074	SDK2
NSMCE4A	DCPS
LOC642934	BTBD2
SH3GLB2	YIF1A
ELP3	PABPC4
QDPR	PPDPF
DGCR11	RPL14
TTC27	LOC641978
C14orf166	RPAP2
DCP2	LOC100130561
ZNF277	CCNI
LOC100133390	MNT
DNAJA2	PIAS1
ARL8B	LOC653157
BRP44L	CHD8
EFHA1	SOX13
PSMG2	CXorf38
LOC653737	CD82
TBPL1	RBM12B
LOC391833	NCOA5
COQ3	ZNF641
LOC100132457	RRBP1
LOC100132499	C5orf41
FADD	FAM108A3
GTF2F2	ZNF562
DIP2B	ZRANB1
PAPOLA	FAM50A
MMADHC	SLC25A36
LOC728532	GATAD2B
SWAP70	LOC100133565
LOC730432	HNRPR
LOC728481	LOC641705
LOC731640	PHKA2
UBE4B	BBX
DDX1	LOC728640
AMY1C	AMFR
ENOPH1	LOC389342
PSMA3	POLR2A
ZFP82	MBP
IRF3	SDCCAG1
THSD4	RABGAP1
CRYZ	PAPD5
RFX7	TMEM184A
DDX50	NFAT5
SHFM1	MGC3020
C15orf24	LOC642342
MSH6	LOC151162
MTIF3	EVI1
SLC25A43	TNKS1BP1
CHD4	CDC2L2
EIF1B	PCSK5
C14orf100	RNF24
UFSP2	GNL3L
STX8	LOC401152
CDK9	ZCCHC6
LOC151579	GK5
LOC653773	AKIRIN1
FAM165B	TM7SF3
DPM1	SNRPD3
MKI67IP	RDH13
IGBP1	VARS2
C20orf111	DDX17
OSBPL10	CEP68
LOC647276	ATXN7L3
EIF3K	WASF2
FOXJ3	MGMT
DDX47	SAFB2
LOC645431	SYNJ2BP
MON2	FAM108A2
PPIC	PTPN1
PTPRK	BARD1
C12orf47	CBX5
LOC648729	KCTD12
SETD1A	LEPROT
SERP1	SNORA80
LOC647856	C20orf177
PPP2CA	LOC642033
DERL1	ZNF573
POLB	RPL7L1
PDCD5	ZNF364
LOC728590	TAOK1
UTP11L	LOC100133950
FLJ90757	TMEM44
PPP6C	PLXNA1
LOC642049	PPTC7
LOC652864	LOC642678
LOC402057	SSH1
TOP3B	ENTPD4
DOM3Z	TRIM38
GOLPH3	STK38
CNIH4	PHACTR2
PALM	ANKRD36B
UBE2N	SH3BGRL2
MYC	TTC17
PDE12	CBX6
LOC286157	SPIN1
PDS5A	SF3B4
MPZL2	PVRL4
SUCLG2	LOC729137
EFNA1	SEMA3A
TTC19	TCF4
POU2F1	ZADH2
NT5C3L	PEG3
CRLS1	C18orf45
RAB5B	RYBP
BCAT2	USF1
LOC653881	C1orf71
CYP2W1	TGFBRAP1
LOC729234	EIF2C2
RANBP1	PCYOX1
POLR2B	LOC728779
GLOD4	LOC100133019
RNF130	ZFHX3
XYLT2	UBAP2L
GOLM1	FICD
PGAP3	UGCG
ATP5H	NBL1
GFM1	ZNF148
LOC100130308	MGC72104
PQLC3	SNF8
RPA1	RNF165
CMYA5	HSPA1B
RPL37A	EXPH5
FDFT1	OTX1
RHEB	CUEDC1
XRCC5	RSPRY1
UQCRHL	FAM129A
GNPNAT1	ITPRIPL2
ACVR1	HLA-C
LTC4S	LOC730995
CXorf26	CHCHD2
FAM120AOS	LOC652726
VBP1	SLIT2
CDC2L6	ZKSCAN1
MRPL22	LOC441763
NDUFB5	LOC100008588
LOC100132742
NCOA4
DIS3L
HYI
LOC440733
SPRED1
PRPS2
LOC642892
LOC124512
AES
NANS
LOC731985
LOC654253
PTPN11
GTF3A
SIPA1L2
PDSS2
SCO1
B4GALT4
MAP2K1IP1
PGM3
GHDC
LOC646135
JUND
NOP58
PGC
NARS
ANKRD13A
LOC729769
TMEM41B
LOC284393
NCL
CX3CR1
BLVRA
BACE2
C12orf62
CEBPZ
RPL23
PSMD6
LOC440311
UBE2E2
LOC731365
LOC100131531
MRPL50
RDX
MCCC1
LOC100128353
VDAC1
LOC652071
NEK8
ATP5F1
PCMTD1
SMEK2
LOC388789
STK3
FLVCR2
LOC653658
Selenoprotein15
GADD45A
SNX22
SDCBP
CAPN12
LOC100134537
RGS2
C9orf95
NOL11
TMEM14B
LSM1
CABLES1
LOC100129141
ZNF323
OS9
SNRPA1
LOC727948
PSMA6
ZNF324
STRAP
SOX4
SLC44A3
PDHA1
ZNF828
PON2
PUS7
LOC651064
NACA
TCEB1
GNE
PMPCB
KLHL9
KRT18P13
METTL5
PIAS4
LOC100129553
DKFZp451M2119
YTHDF2
CPNE3
LOC644464
HADHB
CDKN1C
PLS1
C1orf57
LOC644511
WDR55
GOLGB1
SSR1
MRPS17
LOC645058
PARP1
NME3
SLC19A2
BTAF1
DHX15
LOC402251
LOC401397
LOC391370
CLEC11A
LOC100128266
GPS2
HTATIP2
BCKDHA
LOC651894
LOC646688
LOC654161
NRBF2
SEC23B
ARPC5
GOLGA5
PPFIBP2
LOC649821
GNL2
RIN2
COX7B
LMO4
CPSF3
DNAJC15
IMMT
LOC442454
GALNT12
LOC338870
TMED5
MRPL32
LOC113386
TM9SF2
RPUSD4
GLI3
CCT8
CABIN1
CALCOCO1
LOC388654
FBRS
KIAA1199
TFG
PEX5
SYNCRIP
LOC729608
SMUG1
MCEE
CLCA2
LOC441246
ISOC2
BAT2
TSPYL1
PPBP
LOC401019
LOC730740
HIGD1A
ZFAND3
SMARCC1
KIAA1545
LOC647285
PTPMT1
PHF15
NUP88
C21orf63
SLC30A9
VPS26A
LOC641844
LOC100128936
HCFC1
PNPO
GDI2
ARHGAP21
LOC148915
KHDRBS1
LOC646630
MGRN1
PIK3IP1
KCTD13
RPS20
SRP14P1
NDUFAB1
LOC644191
ZNF622
M6PRBP1
DERA
C2orf25
SERPINF1
LOC391126
LOC644604
MAN2B2
TECPR1
PPT1
RBM25
RNASEK
LOC650276
COX7A2
PHIP
LOC343184
LOC645138
MAP3K8
LOC645317
NT5C2
LOC388532
VPS29
LOC402694
NR1H2
ZMPSTE24
KPNB1
GTPBP4
LOC647361
SNRPF
LOC728672
MRPS10
PCMT1
LOC646200
LOC649049
RBX1
LOC100127993
MIR21
SFRS1
RSL24D1
CCDC109B
LDHB
PTS
LOC100132037
WDFY1
AHDC1
PSMA4
NDUFB10
UBE3C
RPS6
XPO1
ZNF462
FLJ22536
KDSR
LOC645609
RPL7A
LOC650346
RAD9A
CIC
KDELC2
KLHDC2
ATP6AP1L
LOC729102
LOC158345
CNIH
SSBP1
CISD1
LOC729617
LOC653314
ARL6IP5
VAMP2
DECR1
TMEM183B
TIGA1
LOC652595
HIST1H1C
LOC649548
CDK2AP1
LOC100133812
LOC728244
USO1
LOC134997
FGFRL1
DDX21
YBX1
MAPK6
LOC728517
GPAA1
LOC402175
RPL30
NCRNA00219
LOC391656
GNA11
TLR5
SRPK1
ATP6AP2
ATP6V1A
CXCR7
LOC728031
LOC391777
LOC644907
LOC729317
LOC100129086
PEBP1
GDPD5
LOC284230
RND3
DGCR8
LOC390354
LOC730187
LOC127295
HNRPA2B1
FAM120A
RNF145
CPD
LOC390345
LOC729903
RPL14L
LOC728126
LOC100131387
TM9SF3
PFDN5
SIX1
CHP
RPL35
LOC648622
PTGR1
HMGCS1
MIF
RNF181
LOC643531
PKD1
PSMC5
PSMA5
LOC391075
CTSC
RPL5
MFSD1
SPATA13
PLXNA3
CDC26
WDR73
EEF1AL7
GCN1L1
RPLP1
LOC389223
ENO2
TFRC
YWHAQ
RHOA
LOC650518
LOC728428
MRPL13
LOC440737
GSPT1
TMED10P
LOC100130003
LOC646819
LOC648771
NFE2L2
SFTPD
LOC729301
LOC729279
LOC100131093
PPP1CC
CHCHD9
CLEC4F
LOC645296
LOC388339
LOC654194
LOC729679
AURKAIP1
LOC649143
FAM108C1
TUBA1B
LOC645173
RPL21
ATP6V1G1
RPS3A
PRSS23
LOC338758
SAT1
SGK
LOC643284
SEC61B
LOC440927
LOC100129902
LOC285053
ALCAM
PJA2
CALM2
RPS18
LOC100131196
TNFSF10
AKR1C3
NDUFA4
SGK1
LOC644039
RDH10
LOC648000
MPDZ
LOC730754
CHURC1
CD9
NFIX
LOC643358
FMO2
TACSTD2
ARPC3
IGFBP3
HMGN1
RPS26L
CEACAM5
LOC644934
TXNDC17
SFTPC
IL20RB
ADH7
LOC650646
HLA-DQB2
PRB4

## Sheet: Table S8
Table S8 anoikis-related differentially expressed genes (ARDEGs)
SYMBOL
SDCBP
RHOA
PARP1
NFE2L2
PTPN1
TNFSF10

## Sheet: Table S9
Table S9 chromosomal locations of ARDEGs
Chromosome	chromStart	chromEnd	Gene
chr1	226360691	226408079	PARP1
chr2	177227595	177392697	NFE2L2
chr3	49359145	49412998	RHOA
chr3	172505508	172523507	TNFSF10
chr8	58552924	58582860	SDCBP
chr20	50510321	50585241	PTPN1

## Sheet: Table S10
Table S10 GO enrichment analysis in BP of ARDEGs
ID	Description	GeneRatio	BgRatio	pvalue	p.adjust	qvalue	geneID	Count
GO:2001233	regulation of apoptotic signaling pathway	4/6	413/18866	3.27936e-06	0.00189557	0.000555572	PARP1/NFE2L2/TNFSF10/PTPN1	4
GO:0043434	response to peptide hormone	4/6	447/18866	4.49186e-06	0.00189557	0.000555572	PARP1/NFE2L2/TNFSF10/PTPN1	4
GO:2001242	regulation of intrinsic apoptotic signaling pathway	3/6	166/18866	1.31228e-05	0.00297995	0.000873396	PARP1/NFE2L2/PTPN1	3
GO:0036499	PERK-mediated unfolded protein response	2/6	21/18866	1.76538e-05	0.00297995	0.000873396	NFE2L2/PTPN1	2
GO:0140467	integrated stress response signaling	2/6	21/18866	1.76538e-05	0.00297995	0.000873396	NFE2L2/PTPN1	2
GO:0007179	transforming growth factor beta receptor signaling pathway	3/6	202/18866	2.36207e-05	0.00332264	0.000973835	SDCBP/PARP1/RHOA	3
GO:1902175	regulation of oxidative stress-induced intrinsic apoptotic signaling pathway	2/6	27/18866	2.9482e-05	0.00334913	0.000981599	PARP1/NFE2L2	2
GO:1903579	negative regulation of ATP metabolic process	2/6	28/18866	3.17453e-05	0.00334913	0.000981599	PARP1/RHOA	2
GO:2001234	negative regulation of apoptotic signaling pathway	3/6	233/18866	3.6187e-05	0.00339354	0.000994614	NFE2L2/TNFSF10/PTPN1	3
GO:0071560	cellular response to transforming growth factor beta stimulus	3/6	252/18866	4.57213e-05	0.00376299	0.0011029	SDCBP/PARP1/RHOA	3
GO:0071559	response to transforming growth factor beta	3/6	258/18866	4.90438e-05	0.00376299	0.0011029	SDCBP/PARP1/RHOA	3
GO:1905898	positive regulation of response to endoplasmic reticulum stress	2/6	38/18866	5.89561e-05	0.00405346	0.00118803	NFE2L2/PTPN1	2
GO:0032868	response to insulin	3/6	283/18866	6.4599e-05	0.00405346	0.00118803	PARP1/TNFSF10/PTPN1	3
GO:0097193	intrinsic apoptotic signaling pathway	3/6	290/18866	6.94714e-05	0.00405346	0.00118803	PARP1/NFE2L2/PTPN1	3
GO:0008631	intrinsic apoptotic signaling pathway in response to oxidative stress	2/6	43/18866	7.56753e-05	0.00405346	0.00118803	PARP1/NFE2L2	2
GO:0031098	stress-activated protein kinase signaling cascade	3/6	300/18866	7.68428e-05	0.00405346	0.00118803	SDCBP/RHOA/PTPN1	3
GO:0071375	cellular response to peptide hormone stimulus	3/6	330/18866	0.000102002	0.00500443	0.00146675	PARP1/NFE2L2/PTPN1	3
GO:0006984	ER-nucleus signaling pathway	2/6	51/18866	0.00010673	0.00500443	0.00146675	NFE2L2/PTPN1	2
GO:0007178	transmembrane receptor protein serine/threonine kinase signaling pathway	3/6	359/18866	0.000130963	0.00581752	0.00170506	SDCBP/PARP1/RHOA	3
GO:0045862	positive regulation of proteolysis	3/6	370/18866	0.000143219	0.00604386	0.0017714	RHOA/NFE2L2/TNFSF10	3
GO:1901653	cellular response to peptide	3/6	398/18866	0.000177756	0.00714411	0.00209387	PARP1/NFE2L2/PTPN1	3
GO:1902117	positive regulation of organelle assembly	2/6	73/18866	0.000219304	0.00841332	0.00246586	SDCBP/RHOA	2
GO:0033143	regulation of intracellular steroid hormone receptor signaling pathway	2/6	75/18866	0.000231506	0.00849526	0.00248988	PARP1/RHOA	2
GO:1903201	regulation of oxidative stress-induced cell death	2/6	77/18866	0.000244034	0.00858186	0.00251526	PARP1/NFE2L2	2
GO:0009205	purine ribonucleoside triphosphate metabolic process	2/6	79/18866	0.000256889	0.00867256	0.00254184	PARP1/RHOA	2
GO:0009199	ribonucleoside triphosphate metabolic process	2/6	85/18866	0.000297408	0.00939146	0.00275255	PARP1/RHOA	2
GO:0009144	purine nucleoside triphosphate metabolic process	2/6	87/18866	0.000311565	0.00939146	0.00275255	PARP1/RHOA	2
GO:0048013	ephrin receptor signaling pathway	2/6	87/18866	0.000311565	0.00939146	0.00275255	SDCBP/RHOA	2
GO:1900407	regulation of cellular response to oxidative stress	2/6	92/18866	0.00034838	0.00980108	0.0028726	PARP1/NFE2L2	2
GO:1905897	regulation of response to endoplasmic reticulum stress	2/6	92/18866	0.00034838	0.00980108	0.0028726	NFE2L2/PTPN1	2
GO:0036473	cell death in response to oxidative stress	2/6	97/18866	0.000387221	0.00981105	0.00287553	PARP1/NFE2L2	2
GO:1901216	positive regulation of neuron death	2/6	97/18866	0.000387221	0.00981105	0.00287553	PARP1/RHOA	2
GO:0048010	vascular endothelial growth factor receptor signaling pathway	2/6	98/18866	0.000395232	0.00981105	0.00287553	RHOA/PTPN1	2
GO:2001243	negative regulation of intrinsic apoptotic signaling pathway	2/6	98/18866	0.000395232	0.00981105	0.00287553	NFE2L2/PTPN1	2
GO:1902882	regulation of response to oxidative stress	2/6	101/18866	0.00041975	0.010122	0.00296666	PARP1/NFE2L2	2
GO:0031532	actin cytoskeleton reorganization	2/6	105/18866	0.000453572	0.0106337	0.00311665	RHOA/PTPN1	2
GO:0009141	nucleoside triphosphate metabolic process	2/6	110/18866	0.000497663	0.0110533	0.00323963	PARP1/RHOA	2
GO:0090100	positive regulation of transmembrane receptor protein serine/threonine kinase signaling pathway	2/6	110/18866	0.000497663	0.0110533	0.00323963	SDCBP/PARP1	2
GO:0030518	intracellular steroid hormone receptor signaling pathway	2/6	116/18866	0.000553226	0.0119724	0.00350899	PARP1/RHOA	2
GO:0030968	endoplasmic reticulum unfolded protein response	2/6	125/18866	0.000641984	0.0132155	0.00387333	NFE2L2/PTPN1	2
GO:1903578	regulation of ATP metabolic process	2/6	125/18866	0.000641984	0.0132155	0.00387333	PARP1/RHOA	2
GO:0032434	regulation of proteasomal ubiquitin-dependent protein catabolic process	2/6	131/18866	0.000704754	0.0141622	0.00415081	SDCBP/NFE2L2	2
GO:0043280	positive regulation of cysteine-type endopeptidase activity involved in apoptotic process	2/6	134/18866	0.000737216	0.01447	0.00424102	RHOA/TNFSF10	2
GO:0046330	positive regulation of JNK cascade	2/6	138/18866	0.000781613	0.0148715	0.00435869	SDCBP/PTPN1	2
GO:0043401	steroid hormone mediated signaling pathway	2/6	139/18866	0.000792911	0.0148715	0.00435869	PARP1/RHOA	2
GO:0034620	cellular response to unfolded protein	2/6	146/18866	0.000874219	0.01604	0.00470118	NFE2L2/PTPN1	2
GO:2001056	positive regulation of cysteine-type endopeptidase activity	2/6	151/18866	0.000934673	0.0167843	0.00491933	RHOA/TNFSF10	2
GO:2000058	regulation of ubiquitin-dependent protein catabolic process	2/6	159/18866	0.00103551	0.0182077	0.00533649	SDCBP/NFE2L2	2
GO:0031960	response to corticosteroid	2/6	164/18866	0.00110109	0.0185255	0.00542964	PARP1/RHOA	2
GO:0043535	regulation of blood vessel endothelial cell migration	2/6	164/18866	0.00110109	0.0185255	0.00542964	RHOA/NFE2L2	2
GO:0035967	cellular response to topologically incorrect protein	2/6	166/18866	0.00112787	0.0185255	0.00542964	NFE2L2/PTPN1	2
GO:0034250	positive regulation of cellular amide metabolic process	2/6	167/18866	0.00114138	0.0185255	0.00542964	RHOA/NFE2L2	2
GO:0032874	positive regulation of stress-activated MAPK cascade	2/6	170/18866	0.00118238	0.0185696	0.00544257	SDCBP/PTPN1	2
GO:0030307	positive regulation of cell growth	2/6	171/18866	0.0011962	0.0185696	0.00544257	SDCBP/RHOA	2
GO:0070304	positive regulation of stress-activated protein kinase signaling cascade	2/6	172/18866	0.0012101	0.0185696	0.00544257	SDCBP/PTPN1	2
GO:0010950	positive regulation of endopeptidase activity	2/6	181/18866	0.00133873	0.0201253	0.00589852	RHOA/TNFSF10	2
GO:0006986	response to unfolded protein	2/6	183/18866	0.00136818	0.0201253	0.00589852	NFE2L2/PTPN1	2
GO:0046328	regulation of JNK cascade	2/6	184/18866	0.00138302	0.0201253	0.00589852	SDCBP/PTPN1	2
GO:0043123	positive regulation of I-kappaB kinase/NF-kappaB signaling	2/6	188/18866	0.00144315	0.0205145	0.0060126	RHOA/TNFSF10	2
GO:0043534	blood vessel endothelial cell migration	2/6	189/18866	0.00145838	0.0205145	0.0060126	RHOA/NFE2L2	2
GO:0061136	regulation of proteasomal protein catabolic process	2/6	193/18866	0.00152006	0.0205732	0.00602982	SDCBP/NFE2L2	2
GO:0071248	cellular response to metal ion	2/6	193/18866	0.00152006	0.0205732	0.00602982	PARP1/NFE2L2	2
GO:1902115	regulation of organelle assembly	2/6	194/18866	0.00153568	0.0205732	0.00602982	SDCBP/RHOA	2
GO:0043112	receptor metabolic process	2/6	198/18866	0.00159892	0.0207493	0.00608143	SDCBP/PTPN1	2
GO:0009755	hormone-mediated signaling pathway	2/6	200/18866	0.001631	0.0207493	0.00608143	PARP1/RHOA	2
GO:2000377	regulation of reactive oxygen species metabolic process	2/6	200/18866	0.001631	0.0207493	0.00608143	RHOA/NFE2L2	2
GO:0010952	positive regulation of peptidase activity	2/6	201/18866	0.00164716	0.0207493	0.00608143	RHOA/TNFSF10	2
GO:0035966	response to topologically incorrect protein	2/6	205/18866	0.00171257	0.0211503	0.00619894	NFE2L2/PTPN1	2
GO:0071383	cellular response to steroid hormone stimulus	2/6	206/18866	0.00172911	0.0211503	0.00619894	PARP1/RHOA	2
GO:0030100	regulation of endocytosis	2/6	210/18866	0.00179606	0.0216553	0.00634697	SDCBP/PTPN1	2
GO:0007254	JNK cascade	2/6	213/18866	0.00184708	0.021753	0.00637558	SDCBP/PTPN1	2
GO:0043523	regulation of neuron apoptotic process	2/6	214/18866	0.00186424	0.021753	0.00637558	PARP1/RHOA	2
GO:0043281	regulation of cysteine-type endopeptidase activity involved in apoptotic process	2/6	215/18866	0.00188148	0.021753	0.00637558	RHOA/TNFSF10	2
GO:0071241	cellular response to inorganic substance	2/6	221/18866	0.00198651	0.022657	0.00664055	PARP1/NFE2L2	2
GO:1903050	regulation of proteolysis involved in cellular protein catabolic process	2/6	225/18866	0.00205807	0.0230562	0.00675755	SDCBP/NFE2L2	2
GO:0032869	cellular response to insulin stimulus	2/6	226/18866	0.00207615	0.0230562	0.00675755	PARP1/PTPN1	2
GO:0097305	response to alcohol	2/6	234/18866	0.00222355	0.024354	0.00713793	PARP1/RHOA	2
GO:0032872	regulation of stress-activated MAPK cascade	2/6	237/18866	0.00228008	0.024354	0.00713793	SDCBP/PTPN1	2
GO:0010594	regulation of endothelial cell migration	2/6	238/18866	0.00229907	0.024354	0.00713793	RHOA/NFE2L2	2
GO:2000116	regulation of cysteine-type endopeptidase activity	2/6	239/18866	0.00231814	0.024354	0.00713793	RHOA/TNFSF10	2
GO:0070302	regulation of stress-activated protein kinase signaling cascade	2/6	240/18866	0.00233729	0.024354	0.00713793	SDCBP/PTPN1	2
GO:0051402	neuron apoptotic process	2/6	245/18866	0.00243417	0.0250542	0.00734314	PARP1/RHOA	2
GO:0043122	regulation of I-kappaB kinase/NF-kappaB signaling	2/6	252/18866	0.00257299	0.0261639	0.00766838	RHOA/TNFSF10	2
GO:0090092	regulation of transmembrane receptor protein serine/threonine kinase signaling pathway	2/6	254/18866	0.00261333	0.0262465	0.0076926	SDCBP/PARP1	2
GO:0090257	regulation of muscle system process	2/6	256/18866	0.00265397	0.0262465	0.0076926	PARP1/RHOA	2
GO:0031334	positive regulation of protein-containing complex assembly	2/6	257/18866	0.00267441	0.0262465	0.0076926	PARP1/RHOA	2
GO:1903362	regulation of cellular protein catabolic process	2/6	260/18866	0.00273617	0.0265439	0.00777978	SDCBP/NFE2L2	2
GO:0030522	intracellular receptor signaling pathway	2/6	265/18866	0.0028406	0.0272439	0.00798494	PARP1/RHOA	2
GO:0045927	positive regulation of growth	2/6	274/18866	0.00303332	0.0280829	0.00823083	SDCBP/RHOA	2
GO:0006930	substrate-dependent cell migration, cell extension	1/6	10/18866	0.00317653	0.0280829	0.00823083	SDCBP	1
GO:0045792	negative regulation of cell size	1/6	10/18866	0.00317653	0.0280829	0.00823083	RHOA	1
GO:0051901	positive regulation of mitochondrial depolarization	1/6	10/18866	0.00317653	0.0280829	0.00823083	PARP1	1
GO:1903897	regulation of PERK-mediated unfolded protein response	1/6	10/18866	0.00317653	0.0280829	0.00823083	PTPN1	1
GO:2000644	regulation of receptor catabolic process	1/6	10/18866	0.00317653	0.0280829	0.00823083	PTPN1	1
GO:0007249	I-kappaB kinase/NF-kappaB signaling	2/6	286/18866	0.0032997	0.0280829	0.00823083	RHOA/TNFSF10	2
GO:0043542	endothelial cell migration	2/6	286/18866	0.0032997	0.0280829	0.00823083	RHOA/NFE2L2	2
GO:0051403	stress-activated MAPK cascade	2/6	286/18866	0.0032997	0.0280829	0.00823083	SDCBP/PTPN1	2
GO:0072593	reactive oxygen species metabolic process	2/6	288/18866	0.00334514	0.0280829	0.00823083	RHOA/NFE2L2	2
GO:0010976	positive regulation of neuron projection development	2/6	290/18866	0.00339088	0.0280829	0.00823083	RHOA/NFE2L2	2
GO:0034976	response to endoplasmic reticulum stress	2/6	294/18866	0.00348325	0.0280829	0.00823083	NFE2L2/PTPN1	2
GO:0033148	positive regulation of intracellular estrogen receptor signaling pathway	1/6	11/18866	0.00349372	0.0280829	0.00823083	PARP1	1
GO:0043619	regulation of transcription from RNA polymerase II promoter in response to oxidative stress	1/6	11/18866	0.00349372	0.0280829	0.00823083	NFE2L2	1
GO:0070213	protein auto-ADP-ribosylation	1/6	11/18866	0.00349372	0.0280829	0.00823083	PARP1	1
GO:0071803	positive regulation of podosome assembly	1/6	11/18866	0.00349372	0.0280829	0.00823083	RHOA	1
GO:1905168	positive regulation of double-strand break repair via homologous recombination	1/6	11/18866	0.00349372	0.0280829	0.00823083	PARP1	1
GO:0010632	regulation of epithelial cell migration	2/6	301/18866	0.00364774	0.0288611	0.0084589	RHOA/NFE2L2	2
GO:0000012	single strand break repair	1/6	12/18866	0.00381083	0.0288611	0.0084589	PARP1	1
GO:0060019	radial glial cell differentiation	1/6	12/18866	0.00381083	0.0288611	0.0084589	RHOA	1
GO:0098885	modification of postsynaptic actin cytoskeleton	1/6	12/18866	0.00381083	0.0288611	0.0084589	RHOA	1
GO:1904181	positive regulation of membrane depolarization	1/6	12/18866	0.00381083	0.0288611	0.0084589	PARP1	1
GO:0034599	cellular response to oxidative stress	2/6	310/18866	0.00386456	0.0288611	0.0084589	PARP1/NFE2L2	2
GO:0090287	regulation of cellular response to growth factor stimulus	2/6	310/18866	0.00386456	0.0288611	0.0084589	SDCBP/PTPN1	2
GO:0046034	ATP metabolic process	2/6	311/18866	0.00388902	0.0288611	0.0084589	PARP1/RHOA	2
GO:0003084	positive regulation of systemic arterial blood pressure	1/6	13/18866	0.00412785	0.0288611	0.0084589	RHOA	1
GO:0007183	SMAD protein complex assembly	1/6	13/18866	0.00412785	0.0288611	0.0084589	PARP1	1
GO:0033145	positive regulation of intracellular steroid hormone receptor signaling pathway	1/6	13/18866	0.00412785	0.0288611	0.0084589	PARP1	1
GO:1900102	negative regulation of endoplasmic reticulum unfolded protein response	1/6	13/18866	0.00412785	0.0288611	0.0084589	PTPN1	1
GO:1900103	positive regulation of endoplasmic reticulum unfolded protein response	1/6	13/18866	0.00412785	0.0288611	0.0084589	PTPN1	1
GO:1905244	regulation of modification of synaptic structure	1/6	13/18866	0.00412785	0.0288611	0.0084589	RHOA	1
GO:2000121	regulation of removal of superoxide radicals	1/6	13/18866	0.00412785	0.0288611	0.0084589	NFE2L2	1
GO:1901214	regulation of neuron death	2/6	321/18866	0.00413766	0.0288611	0.0084589	PARP1/RHOA	2
GO:0030948	negative regulation of vascular endothelial growth factor receptor signaling pathway	1/6	14/18866	0.00444479	0.0293078	0.00858985	PTPN1	1
GO:0032042	mitochondrial DNA metabolic process	1/6	14/18866	0.00444479	0.0293078	0.00858985	PARP1	1
GO:0034616	response to laminar fluid shear stress	1/6	14/18866	0.00444479	0.0293078	0.00858985	NFE2L2	1
GO:0035791	platelet-derived growth factor receptor-beta signaling pathway	1/6	14/18866	0.00444479	0.0293078	0.00858985	PTPN1	1
GO:0042762	regulation of sulfur metabolic process	1/6	14/18866	0.00444479	0.0293078	0.00858985	NFE2L2	1
GO:0060397	growth hormone receptor signaling pathway via JAK-STAT	1/6	14/18866	0.00444479	0.0293078	0.00858985	PTPN1	1
GO:1903894	regulation of IRE1-mediated unfolded protein response	1/6	14/18866	0.00444479	0.0293078	0.00858985	PTPN1	1
GO:0002091	negative regulation of receptor internalization	1/6	15/18866	0.00476164	0.029734	0.00871474	SDCBP	1
GO:0009404	toxin metabolic process	1/6	15/18866	0.00476164	0.029734	0.00871474	NFE2L2	1
GO:0045198	establishment of epithelial cell apical/basal polarity	1/6	15/18866	0.00476164	0.029734	0.00871474	RHOA	1
GO:0060391	positive regulation of SMAD protein signal transduction	1/6	15/18866	0.00476164	0.029734	0.00871474	PARP1	1
GO:0071801	regulation of podosome assembly	1/6	15/18866	0.00476164	0.029734	0.00871474	RHOA	1
GO:1903543	positive regulation of exosomal secretion	1/6	15/18866	0.00476164	0.029734	0.00871474	SDCBP	1
GO:0071902	positive regulation of protein serine/threonine kinase activity	2/6	345/18866	0.00476424	0.029734	0.00871474	RHOA/PTPN1	2
GO:0048545	response to steroid hormone	2/6	346/18866	0.00479126	0.029734	0.00871474	PARP1/RHOA	2
GO:0030336	negative regulation of cell migration	2/6	350/18866	0.00490005	0.0301871	0.00884757	RHOA/NFE2L2	2
GO:0048012	hepatocyte growth factor receptor signaling pathway	1/6	16/18866	0.00507841	0.0305556	0.00895557	PTPN1	1
GO:1903541	regulation of exosomal secretion	1/6	16/18866	0.00507841	0.0305556	0.00895557	SDCBP	1
GO:1904294	positive regulation of ERAD pathway	1/6	16/18866	0.00507841	0.0305556	0.00895557	NFE2L2	1
GO:0001666	response to hypoxia	2/6	359/18866	0.00514905	0.0305556	0.00895557	RHOA/NFE2L2	2
GO:0062197	cellular response to chemical stress	2/6	360/18866	0.00517708	0.0305556	0.00895557	PARP1/NFE2L2	2
GO:0070997	neuron death	2/6	360/18866	0.00517708	0.0305556	0.00895557	PARP1/RHOA	2
GO:0010631	epithelial cell migration	2/6	365/18866	0.0053183	0.0306252	0.00897597	RHOA/NFE2L2	2
GO:2000146	negative regulation of cell motility	2/6	365/18866	0.0053183	0.0306252	0.00897597	RHOA/NFE2L2	2
GO:0010038	response to metal ion	2/6	366/18866	0.00534676	0.0306252	0.00897597	PARP1/NFE2L2	2
GO:0006750	glutathione biosynthetic process	1/6	17/18866	0.0053951	0.0306252	0.00897597	NFE2L2	1
GO:0090132	epithelium migration	2/6	368/18866	0.00540389	0.0306252	0.00897597	RHOA/NFE2L2	2
GO:0036293	response to decreased oxygen levels	2/6	371/18866	0.00549013	0.0306252	0.00897597	RHOA/NFE2L2	2
GO:0090130	tissue migration	2/6	374/18866	0.00557702	0.0306252	0.00897597	RHOA/NFE2L2	2
GO:0099010	modification of postsynaptic structure	1/6	18/18866	0.0057117	0.0306252	0.00897597	RHOA	1
GO:0045666	positive regulation of neuron differentiation	2/6	380/18866	0.00575272	0.0306252	0.00897597	RHOA/NFE2L2	2
GO:0003159	morphogenesis of an endothelium	1/6	19/18866	0.00602822	0.0306252	0.00897597	RHOA	1
GO:0019184	nonribosomal peptide biosynthetic process	1/6	19/18866	0.00602822	0.0306252	0.00897597	NFE2L2	1
GO:0035089	establishment of apical/basal cell polarity	1/6	19/18866	0.00602822	0.0306252	0.00897597	RHOA	1
GO:0061154	endothelial tube morphogenesis	1/6	19/18866	0.00602822	0.0306252	0.00897597	RHOA	1
GO:0071800	podosome assembly	1/6	19/18866	0.00602822	0.0306252	0.00897597	RHOA	1
GO:1902176	negative regulation of oxidative stress-induced intrinsic apoptotic signaling pathway	1/6	19/18866	0.00602822	0.0306252	0.00897597	NFE2L2	1
GO:1990182	exosomal secretion	1/6	19/18866	0.00602822	0.0306252	0.00897597	SDCBP	1
GO:0031331	positive regulation of cellular catabolic process	2/6	390/18866	0.00605125	0.0306252	0.00897597	NFE2L2/PTPN1	2
GO:0031346	positive regulation of cell projection organization	2/6	394/18866	0.00617266	0.0306252	0.00897597	RHOA/NFE2L2	2
GO:0070482	response to oxygen levels	2/6	396/18866	0.00623378	0.0306252	0.00897597	RHOA/NFE2L2	2
GO:0040013	negative regulation of locomotion	2/6	397/18866	0.00626445	0.0306252	0.00897597	RHOA/NFE2L2	2
GO:0042176	regulation of protein catabolic process	2/6	397/18866	0.00626445	0.0306252	0.00897597	SDCBP/NFE2L2	2
GO:0042493	response to drug	2/6	397/18866	0.00626445	0.0306252	0.00897597	RHOA/NFE2L2	2
GO:0023019	signal transduction involved in regulation of gene expression	1/6	20/18866	0.00634465	0.0306252	0.00897597	PARP1	1
GO:0043931	ossification involved in bone maturation	1/6	20/18866	0.00634465	0.0306252	0.00897597	RHOA	1
GO:0097734	extracellular exosome biogenesis	1/6	20/18866	0.00634465	0.0306252	0.00897597	SDCBP	1
GO:1902236	negative regulation of endoplasmic reticulum stress-induced intrinsic apoptotic signaling pathway	1/6	20/18866	0.00634465	0.0306252	0.00897597	PTPN1	1
GO:2001169	regulation of ATP biosynthetic process	1/6	20/18866	0.00634465	0.0306252	0.00897597	PARP1	1
GO:0051271	negative regulation of cellular component movement	2/6	400/18866	0.00635689	0.0306252	0.00897597	RHOA/NFE2L2	2
GO:0009150	purine ribonucleotide metabolic process	2/6	401/18866	0.00638784	0.0306252	0.00897597	PARP1/RHOA	2
GO:0045765	regulation of angiogenesis	2/6	403/18866	0.00644996	0.0306252	0.00897597	RHOA/NFE2L2	2
GO:0002363	alpha-beta T cell lineage commitment	1/6	21/18866	0.006661	0.0306252	0.00897597	RHOA	1
GO:0006293	nucleotide-excision repair, preincision complex stabilization	1/6	21/18866	0.006661	0.0306252	0.00897597	PARP1	1
GO:0006295	nucleotide-excision repair, DNA incision, 3'-to lesion	1/6	21/18866	0.006661	0.0306252	0.00897597	PARP1	1
GO:0016540	protein autoprocessing	1/6	21/18866	0.006661	0.0306252	0.00897597	PARP1	1
GO:0061162	establishment of monopolar cell polarity	1/6	21/18866	0.006661	0.0306252	0.00897597	RHOA	1
GO:0071498	cellular response to fluid shear stress	1/6	21/18866	0.006661	0.0306252	0.00897597	NFE2L2	1
GO:1900543	negative regulation of purine nucleotide metabolic process	1/6	21/18866	0.006661	0.0306252	0.00897597	PARP1	1
GO:2000737	negative regulation of stem cell differentiation	1/6	21/18866	0.006661	0.0306252	0.00897597	NFE2L2	1
GO:0009259	ribonucleotide metabolic process	2/6	416/18866	0.0068606	0.0306252	0.00897597	PARP1/RHOA	2
GO:0000717	nucleotide-excision repair, DNA duplex unwinding	1/6	22/18866	0.00697727	0.0306252	0.00897597	PARP1	1
GO:0010499	proteasomal ubiquitin-independent protein catabolic process	1/6	22/18866	0.00697727	0.0306252	0.00897597	NFE2L2	1
GO:0030859	polarized epithelial cell differentiation	1/6	22/18866	0.00697727	0.0306252	0.00897597	RHOA	1
GO:0045980	negative regulation of nucleotide metabolic process	1/6	22/18866	0.00697727	0.0306252	0.00897597	PARP1	1
GO:0051900	regulation of mitochondrial depolarization	1/6	22/18866	0.00697727	0.0306252	0.00897597	PARP1	1
GO:0061339	establishment or maintenance of monopolar cell polarity	1/6	22/18866	0.00697727	0.0306252	0.00897597	RHOA	1
GO:0140112	extracellular vesicle biogenesis	1/6	22/18866	0.00697727	0.0306252	0.00897597	SDCBP	1
GO:1904753	negative regulation of vascular associated smooth muscle cell migration	1/6	22/18866	0.00697727	0.0306252	0.00897597	NFE2L2	1
GO:0001558	regulation of cell growth	2/6	420/18866	0.00698934	0.0306252	0.00897597	SDCBP/RHOA	2
GO:0043161	proteasome-mediated ubiquitin-dependent protein catabolic process	2/6	424/18866	0.0071192	0.0306252	0.00897597	SDCBP/NFE2L2	2
GO:0019693	ribose phosphate metabolic process	2/6	427/18866	0.00721733	0.0306252	0.00897597	PARP1/RHOA	2
GO:0000002	mitochondrial genome maintenance	1/6	23/18866	0.00729345	0.0306252	0.00897597	PARP1	1
GO:0000715	nucleotide-excision repair, DNA damage recognition	1/6	23/18866	0.00729345	0.0306252	0.00897597	PARP1	1
GO:0070977	bone maturation	1/6	23/18866	0.00729345	0.0306252	0.00897597	RHOA	1
GO:1901032	negative regulation of response to reactive oxygen species	1/6	23/18866	0.00729345	0.0306252	0.00897597	NFE2L2	1
GO:1901522	positive regulation of transcription from RNA polymerase II promoter involved in cellular response to chemical stimulus	1/6	23/18866	0.00729345	0.0306252	0.00897597	NFE2L2	1
GO:1902410	mitotic cytokinetic process	1/6	23/18866	0.00729345	0.0306252	0.00897597	RHOA	1
GO:1903206	negative regulation of hydrogen peroxide-induced cell death	1/6	23/18866	0.00729345	0.0306252	0.00897597	NFE2L2	1
GO:1904996	positive regulation of leukocyte adhesion to vascular endothelial cell	1/6	23/18866	0.00729345	0.0306252	0.00897597	RHOA	1
GO:0052548	regulation of endopeptidase activity	2/6	434/18866	0.00744874	0.0310264	0.00909354	RHOA/TNFSF10	2
GO:0036003	positive regulation of transcription from RNA polymerase II promoter in response to stress	1/6	24/18866	0.00760955	0.0310264	0.00909354	NFE2L2	1
GO:0051882	mitochondrial depolarization	1/6	24/18866	0.00760955	0.0310264	0.00909354	PARP1	1
GO:0060396	growth hormone receptor signaling pathway	1/6	24/18866	0.00760955	0.0310264	0.00909354	PTPN1	1
GO:0071294	cellular response to zinc ion	1/6	24/18866	0.00760955	0.0310264	0.00909354	PARP1	1
GO:0099563	modification of synaptic structure	1/6	24/18866	0.00760955	0.0310264	0.00909354	RHOA	1
GO:0006163	purine nucleotide metabolic process	2/6	442/18866	0.00771738	0.0310877	0.00911151	PARP1/RHOA	2
GO:1901342	regulation of vasculature development	2/6	444/18866	0.00778524	0.0310877	0.00911151	RHOA/NFE2L2	2
GO:0003071	renal system process involved in regulation of systemic arterial blood pressure	1/6	25/18866	0.00792556	0.0310877	0.00911151	RHOA	1
GO:0014829	vascular associated smooth muscle contraction	1/6	25/18866	0.00792556	0.0310877	0.00911151	RHOA	1
GO:0046039	GTP metabolic process	1/6	25/18866	0.00792556	0.0310877	0.00911151	RHOA	1
GO:0071378	cellular response to growth hormone stimulus	1/6	25/18866	0.00792556	0.0310877	0.00911151	PTPN1	1
GO:1904385	cellular response to angiotensin	1/6	25/18866	0.00792556	0.0310877	0.00911151	NFE2L2	1
GO:2000679	positive regulation of transcription regulatory region DNA binding	1/6	25/18866	0.00792556	0.0310877	0.00911151	PARP1	1
GO:0043254	regulation of protein-containing complex assembly	2/6	449/18866	0.00795609	0.0310877	0.00911151	PARP1/RHOA	2
GO:0009896	positive regulation of catabolic process	2/6	454/18866	0.00812867	0.0313347	0.00918392	NFE2L2/PTPN1	2
GO:0003081	regulation of systemic arterial blood pressure by renin-angiotensin	1/6	26/18866	0.0082415	0.0313347	0.00918392	RHOA	1
GO:0019430	removal of superoxide radicals	1/6	26/18866	0.0082415	0.0313347	0.00918392	NFE2L2	1
GO:0060390	regulation of SMAD protein signal transduction	1/6	26/18866	0.0082415	0.0313347	0.00918392	PARP1	1
GO:0070911	global genome nucleotide-excision repair	1/6	26/18866	0.0082415	0.0313347	0.00918392	PARP1	1
GO:0006979	response to oxidative stress	2/6	458/18866	0.00826797	0.0313347	0.00918392	PARP1/NFE2L2	2
GO:0052547	regulation of peptidase activity	2/6	466/18866	0.00854988	0.0313347	0.00918392	RHOA/TNFSF10	2
GO:0048799	animal organ maturation	1/6	27/18866	0.00855734	0.0313347	0.00918392	RHOA	1
GO:1903203	regulation of oxidative stress-induced neuron death	1/6	27/18866	0.00855734	0.0313347	0.00918392	PARP1	1
GO:1904357	negative regulation of telomere maintenance via telomere lengthening	1/6	27/18866	0.00855734	0.0313347	0.00918392	PARP1	1
GO:0003012	muscle system process	2/6	467/18866	0.00858543	0.0313347	0.00918392	PARP1/RHOA	2
GO:0072521	purine-containing compound metabolic process	2/6	472/18866	0.00876419	0.0313347	0.00918392	PARP1/RHOA	2
GO:0002360	T cell lineage commitment	1/6	28/18866	0.0088731	0.0313347	0.00918392	RHOA	1
GO:0006929	substrate-dependent cell migration	1/6	28/18866	0.0088731	0.0313347	0.00918392	SDCBP	1
GO:0030194	positive regulation of blood coagulation	1/6	28/18866	0.0088731	0.0313347	0.00918392	NFE2L2	1
GO:0071280	cellular response to copper ion	1/6	28/18866	0.0088731	0.0313347	0.00918392	NFE2L2	1
GO:0071450	cellular response to oxygen radical	1/6	28/18866	0.0088731	0.0313347	0.00918392	NFE2L2	1
GO:0071451	cellular response to superoxide	1/6	28/18866	0.0088731	0.0313347	0.00918392	NFE2L2	1
GO:0090200	positive regulation of release of cytochrome c from mitochondria	1/6	28/18866	0.0088731	0.0313347	0.00918392	TNFSF10	1
GO:1900048	positive regulation of hemostasis	1/6	28/18866	0.0088731	0.0313347	0.00918392	NFE2L2	1
GO:1900101	regulation of endoplasmic reticulum unfolded protein response	1/6	28/18866	0.0088731	0.0313347	0.00918392	PTPN1	1
GO:1990776	response to angiotensin	1/6	28/18866	0.0088731	0.0313347	0.00918392	NFE2L2	1
GO:0001667	ameboidal-type cell migration	2/6	481/18866	0.00909027	0.0313347	0.00918392	RHOA/NFE2L2	2
GO:0010498	proteasomal protein catabolic process	2/6	483/18866	0.00916349	0.0313347	0.00918392	SDCBP/NFE2L2	2
GO:0006294	nucleotide-excision repair, preincision complex assembly	1/6	29/18866	0.00918878	0.0313347	0.00918392	PARP1	1
GO:0048261	negative regulation of receptor-mediated endocytosis	1/6	29/18866	0.00918878	0.0313347	0.00918392	SDCBP	1
GO:0050820	positive regulation of coagulation	1/6	29/18866	0.00918878	0.0313347	0.00918392	NFE2L2	1
GO:0042326	negative regulation of phosphorylation	2/6	484/18866	0.00920019	0.0313347	0.00918392	RHOA/PTPN1	2
GO:0050769	positive regulation of neurogenesis	2/6	485/18866	0.00923697	0.0313347	0.00918392	RHOA/NFE2L2	2
GO:0043312	neutrophil degranulation	2/6	487/18866	0.00931073	0.0313347	0.00918392	SDCBP/RHOA	2
GO:0002283	neutrophil activation involved in immune response	2/6	490/18866	0.00942187	0.0313347	0.00918392	SDCBP/RHOA	2
GO:0016049	cell growth	2/6	490/18866	0.00942187	0.0313347	0.00918392	SDCBP/RHOA	2
GO:0000303	response to superoxide	1/6	30/18866	0.00950438	0.0313347	0.00918392	NFE2L2	1
GO:0030511	positive regulation of transforming growth factor beta receptor signaling pathway	1/6	30/18866	0.00950438	0.0313347	0.00918392	SDCBP	1
GO:0033688	regulation of osteoblast proliferation	1/6	30/18866	0.00950438	0.0313347	0.00918392	RHOA	1
GO:0036475	neuron death in response to oxidative stress	1/6	30/18866	0.00950438	0.0313347	0.00918392	PARP1	1
GO:0044030	regulation of DNA methylation	1/6	30/18866	0.00950438	0.0313347	0.00918392	PARP1	1
GO:0090162	establishment of epithelial cell polarity	1/6	30/18866	0.00950438	0.0313347	0.00918392	RHOA	1
GO:1903205	regulation of hydrogen peroxide-induced cell death	1/6	30/18866	0.00950438	0.0313347	0.00918392	NFE2L2	1
GO:1903846	positive regulation of cellular response to transforming growth factor beta stimulus	1/6	30/18866	0.00950438	0.0313347	0.00918392	SDCBP	1
GO:1903706	regulation of hemopoiesis	2/6	498/18866	0.00972124	0.0316335	0.00927149	RHOA/NFE2L2	2
GO:0000305	response to oxygen radical	1/6	31/18866	0.00981989	0.0316335	0.00927149	NFE2L2	1
GO:0018200	peptidyl-glutamic acid modification	1/6	31/18866	0.00981989	0.0316335	0.00927149	PARP1	1
GO:0045987	positive regulation of smooth muscle contraction	1/6	31/18866	0.00981989	0.0316335	0.00927149	RHOA	1
GO:1904292	regulation of ERAD pathway	1/6	31/18866	0.00981989	0.0316335	0.00927149	NFE2L2	1
GO:2000406	positive regulation of T cell migration	1/6	31/18866	0.00981989	0.0316335	0.00927149	RHOA	1
GO:0002082	regulation of oxidative phosphorylation	1/6	32/18866	0.0101353	0.03228	0.00946097	RHOA	1
GO:0051385	response to mineralocorticoid	1/6	32/18866	0.0101353	0.03228	0.00946097	PARP1	1
GO:1902235	regulation of endoplasmic reticulum stress-induced intrinsic apoptotic signaling pathway	1/6	32/18866	0.0101353	0.03228	0.00946097	PTPN1	1
GO:0044319	wound healing, spreading of cells	1/6	33/18866	0.0104507	0.0329118	0.00964613	RHOA	1
GO:0046627	negative regulation of insulin receptor signaling pathway	1/6	33/18866	0.0104507	0.0329118	0.00964613	PTPN1	1
GO:0090505	epiboly involved in wound healing	1/6	33/18866	0.0104507	0.0329118	0.00964613	RHOA	1
GO:0036474	cell death in response to hydrogen peroxide	1/6	34/18866	0.0107659	0.033406	0.00979099	NFE2L2	1
GO:0045907	positive regulation of vasoconstriction	1/6	34/18866	0.0107659	0.033406	0.00979099	RHOA	1
GO:0090504	epiboly	1/6	34/18866	0.0107659	0.033406	0.00979099	RHOA	1
GO:2000352	negative regulation of endothelial cell apoptotic process	1/6	34/18866	0.0107659	0.033406	0.00979099	NFE2L2	1
GO:0006471	protein ADP-ribosylation	1/6	35/18866	0.0110811	0.0335213	0.00982478	PARP1	1
GO:0030947	regulation of vascular endothelial growth factor receptor signaling pathway	1/6	35/18866	0.0110811	0.0335213	0.00982478	PTPN1	1
GO:0032801	receptor catabolic process	1/6	35/18866	0.0110811	0.0335213	0.00982478	PTPN1	1
GO:0033144	negative regulation of intracellular steroid hormone receptor signaling pathway	1/6	35/18866	0.0110811	0.0335213	0.00982478	RHOA	1
GO:0033687	osteoblast proliferation	1/6	35/18866	0.0110811	0.0335213	0.00982478	RHOA	1
GO:0060338	regulation of type I interferon-mediated signaling pathway	1/6	35/18866	0.0110811	0.0335213	0.00982478	PTPN1	1
GO:1900077	negative regulation of cellular response to insulin stimulus	1/6	35/18866	0.0110811	0.0335213	0.00982478	PTPN1	1
GO:0032205	negative regulation of telomere maintenance	1/6	36/18866	0.0113962	0.0339872	0.00996134	PARP1	1
GO:0032435	negative regulation of proteasomal ubiquitin-dependent protein catabolic process	1/6	36/18866	0.0113962	0.0339872	0.00996134	SDCBP	1
GO:0034405	response to fluid shear stress	1/6	36/18866	0.0113962	0.0339872	0.00996134	NFE2L2	1
GO:2000781	positive regulation of double-strand break repair	1/6	36/18866	0.0113962	0.0339872	0.00996134	PARP1	1
GO:0006296	nucleotide-excision repair, DNA incision, 5'-to lesion	1/6	37/18866	0.0117112	0.0344399	0.010094	PARP1	1
GO:0010667	negative regulation of cardiac muscle cell apoptotic process	1/6	37/18866	0.0117112	0.0344399	0.010094	NFE2L2	1
GO:0090322	regulation of superoxide metabolic process	1/6	37/18866	0.0117112	0.0344399	0.010094	NFE2L2	1
GO:1904994	regulation of leukocyte adhesion to vascular endothelial cell	1/6	37/18866	0.0117112	0.0344399	0.010094	RHOA	1
GO:0014912	negative regulation of smooth muscle cell migration	1/6	38/18866	0.0120261	0.0348799	0.010223	NFE2L2	1
GO:0042769	DNA damage response, detection of DNA damage	1/6	38/18866	0.0120261	0.0348799	0.010223	PARP1	1
GO:0045777	positive regulation of blood pressure	1/6	38/18866	0.0120261	0.0348799	0.010223	RHOA	1
GO:2000403	positive regulation of lymphocyte migration	1/6	38/18866	0.0120261	0.0348799	0.010223	RHOA	1
GO:0032506	cytokinetic process	1/6	39/18866	0.012341	0.03507	0.0102787	RHOA	1
GO:0033146	regulation of intracellular estrogen receptor signaling pathway	1/6	39/18866	0.012341	0.03507	0.0102787	PARP1	1
GO:0033683	nucleotide-excision repair, DNA incision	1/6	39/18866	0.012341	0.03507	0.0102787	PARP1	1
GO:0046326	positive regulation of glucose import	1/6	39/18866	0.012341	0.03507	0.0102787	NFE2L2	1
GO:0060416	response to growth hormone	1/6	39/18866	0.012341	0.03507	0.0102787	PTPN1	1
GO:1901068	guanosine-containing compound metabolic process	1/6	39/18866	0.012341	0.03507	0.0102787	RHOA	1
GO:0001990	regulation of systemic arterial blood pressure by hormone	1/6	40/18866	0.0126557	0.0352523	0.0103321	RHOA	1
GO:0007257	activation of JUN kinase activity	1/6	40/18866	0.0126557	0.0352523	0.0103321	PTPN1	1
GO:0010613	positive regulation of cardiac muscle hypertrophy	1/6	40/18866	0.0126557	0.0352523	0.0103321	PARP1	1
GO:0010664	negative regulation of striated muscle cell apoptotic process	1/6	40/18866	0.0126557	0.0352523	0.0103321	NFE2L2	1
GO:0032467	positive regulation of cytokinesis	1/6	40/18866	0.0126557	0.0352523	0.0103321	RHOA	1
GO:1903427	negative regulation of reactive oxygen species biosynthetic process	1/6	40/18866	0.0126557	0.0352523	0.0103321	RHOA	1
GO:0014742	positive regulation of muscle hypertrophy	1/6	41/18866	0.0129704	0.0358919	0.0105196	PARP1	1
GO:1902042	negative regulation of extrinsic apoptotic signaling pathway via death domain receptors	1/6	41/18866	0.0129704	0.0358919	0.0105196	TNFSF10	1
GO:0021795	cerebral cortex cell migration	1/6	42/18866	0.013285	0.0365229	0.0107045	RHOA	1
GO:1900371	regulation of purine nucleotide biosynthetic process	1/6	42/18866	0.013285	0.0365229	0.0107045	PARP1	1
GO:0021762	substantia nigra development	1/6	43/18866	0.0135995	0.0367884	0.0107823	RHOA	1
GO:0030521	androgen receptor signaling pathway	1/6	43/18866	0.0135995	0.0367884	0.0107823	RHOA	1
GO:0030808	regulation of nucleotide biosynthetic process	1/6	43/18866	0.0135995	0.0367884	0.0107823	PARP1	1
GO:0046688	response to copper ion	1/6	43/18866	0.0135995	0.0367884	0.0107823	NFE2L2	1
GO:1901031	regulation of response to reactive oxygen species	1/6	43/18866	0.0135995	0.0367884	0.0107823	NFE2L2	1
GO:0045197	establishment or maintenance of epithelial cell apical/basal polarity	1/6	44/18866	0.0139139	0.0373992	0.0109614	RHOA	1
GO:2000404	regulation of T cell migration	1/6	44/18866	0.0139139	0.0373992	0.0109614	RHOA	1
GO:0010828	positive regulation of glucose transmembrane transport	1/6	45/18866	0.0142283	0.0378822	0.0111029	NFE2L2	1
GO:0045911	positive regulation of DNA recombination	1/6	45/18866	0.0142283	0.0378822	0.0111029	PARP1	1
GO:1904646	cellular response to amyloid-beta	1/6	45/18866	0.0142283	0.0378822	0.0111029	PARP1	1
GO:0010569	regulation of double-strand break repair via homologous recombination	1/6	47/18866	0.0148567	0.0387008	0.0113428	PARP1	1
GO:0030225	macrophage differentiation	1/6	47/18866	0.0148567	0.0387008	0.0113428	PARP1	1
GO:0045933	positive regulation of muscle contraction	1/6	47/18866	0.0148567	0.0387008	0.0113428	RHOA	1
GO:0046638	positive regulation of alpha-beta T cell differentiation	1/6	47/18866	0.0148567	0.0387008	0.0113428	RHOA	1
GO:0050919	negative chemotaxis	1/6	47/18866	0.0148567	0.0387008	0.0113428	RHOA	1
GO:1904738	vascular associated smooth muscle cell migration	1/6	47/18866	0.0148567	0.0387008	0.0113428	NFE2L2	1
GO:1904752	regulation of vascular associated smooth muscle cell migration	1/6	47/18866	0.0148567	0.0387008	0.0113428	NFE2L2	1
GO:0010862	positive regulation of pathway-restricted SMAD protein phosphorylation	1/6	48/18866	0.0151708	0.0388963	0.0114001	SDCBP	1
GO:0035088	establishment or maintenance of apical/basal cell polarity	1/6	48/18866	0.0151708	0.0388963	0.0114001	RHOA	1
GO:0061245	establishment or maintenance of bipolar cell polarity	1/6	48/18866	0.0151708	0.0388963	0.0114001	RHOA	1
GO:1904036	negative regulation of epithelial cell apoptotic process	1/6	48/18866	0.0151708	0.0388963	0.0114001	NFE2L2	1
GO:0003254	regulation of membrane depolarization	1/6	49/18866	0.0154848	0.0388963	0.0114001	PARP1	1
GO:0042149	cellular response to glucose starvation	1/6	49/18866	0.0154848	0.0388963	0.0114001	NFE2L2	1
GO:0042398	cellular modified amino acid biosynthetic process	1/6	49/18866	0.0154848	0.0388963	0.0114001	NFE2L2	1
GO:0045058	T cell selection	1/6	49/18866	0.0154848	0.0388963	0.0114001	RHOA	1
GO:0061383	trabecula morphogenesis	1/6	49/18866	0.0154848	0.0388963	0.0114001	RHOA	1
GO:0090051	negative regulation of cell migration involved in sprouting angiogenesis	1/6	49/18866	0.0154848	0.0388963	0.0114001	RHOA	1
GO:0090199	regulation of release of cytochrome c from mitochondria	1/6	49/18866	0.0154848	0.0388963	0.0114001	TNFSF10	1
GO:2000059	negative regulation of ubiquitin-dependent protein catabolic process	1/6	49/18866	0.0154848	0.0388963	0.0114001	SDCBP	1
GO:0003044	regulation of systemic arterial blood pressure mediated by a chemical signal	1/6	50/18866	0.0157987	0.0393337	0.0115283	RHOA	1
GO:0010718	positive regulation of epithelial to mesenchymal transition	1/6	50/18866	0.0157987	0.0393337	0.0115283	SDCBP	1
GO:0045806	negative regulation of endocytosis	1/6	50/18866	0.0157987	0.0393337	0.0115283	SDCBP	1
GO:1903573	negative regulation of response to endoplasmic reticulum stress	1/6	51/18866	0.0161126	0.039997	0.0117228	PTPN1	1
GO:0051496	positive regulation of stress fiber assembly	1/6	52/18866	0.0164263	0.0404193	0.0118465	RHOA	1
GO:2000677	regulation of transcription regulatory region DNA binding	1/6	52/18866	0.0164263	0.0404193	0.0118465	PARP1	1
GO:2001238	positive regulation of extrinsic apoptotic signaling pathway	1/6	52/18866	0.0164263	0.0404193	0.0118465	TNFSF10	1
GO:0043124	negative regulation of I-kappaB kinase/NF-kappaB signaling	1/6	53/18866	0.01674	0.0409523	0.0120027	RHOA	1
GO:0061756	leukocyte adhesion to vascular endothelial cell	1/6	53/18866	0.01674	0.0409523	0.0120027	RHOA	1
GO:0006749	glutathione metabolic process	1/6	54/18866	0.0170536	0.0413598	0.0121222	NFE2L2	1
GO:0006754	ATP biosynthetic process	1/6	54/18866	0.0170536	0.0413598	0.0121222	PARP1	1
GO:0010043	response to zinc ion	1/6	54/18866	0.0170536	0.0413598	0.0121222	PARP1	1
GO:0022029	telencephalon cell migration	1/6	55/18866	0.0173671	0.0419995	0.0123096	RHOA	1
GO:0010332	response to gamma radiation	1/6	56/18866	0.0176805	0.042393	0.012425	PARP1	1
GO:0010665	regulation of cardiac muscle cell apoptotic process	1/6	56/18866	0.0176805	0.042393	0.012425	NFE2L2	1
GO:1904645	response to amyloid-beta	1/6	56/18866	0.0176805	0.042393	0.012425	PARP1	1
GO:0002090	regulation of receptor internalization	1/6	57/18866	0.0179938	0.0426828	0.0125099	SDCBP	1
GO:0019748	secondary metabolic process	1/6	57/18866	0.0179938	0.0426828	0.0125099	NFE2L2	1
GO:0030520	intracellular estrogen receptor signaling pathway	1/6	57/18866	0.0179938	0.0426828	0.0125099	PARP1	1
GO:0002011	morphogenesis of an epithelial sheet	1/6	58/18866	0.0183071	0.0426828	0.0125099	RHOA	1
GO:0010656	negative regulation of muscle cell apoptotic process	1/6	58/18866	0.0183071	0.0426828	0.0125099	NFE2L2	1
GO:0010662	regulation of striated muscle cell apoptotic process	1/6	58/18866	0.0183071	0.0426828	0.0125099	NFE2L2	1
GO:0021885	forebrain cell migration	1/6	58/18866	0.0183071	0.0426828	0.0125099	RHOA	1
GO:0046128	purine ribonucleoside metabolic process	1/6	58/18866	0.0183071	0.0426828	0.0125099	RHOA	1
GO:1900408	negative regulation of cellular response to oxidative stress	1/6	58/18866	0.0183071	0.0426828	0.0125099	NFE2L2	1
GO:1903202	negative regulation of oxidative stress-induced cell death	1/6	58/18866	0.0183071	0.0426828	0.0125099	NFE2L2	1
GO:0010659	cardiac muscle cell apoptotic process	1/6	59/18866	0.0186203	0.0427472	0.0125288	NFE2L2	1
GO:0043525	positive regulation of neuron apoptotic process	1/6	59/18866	0.0186203	0.0427472	0.0125288	RHOA	1
GO:0045454	cell redox homeostasis	1/6	59/18866	0.0186203	0.0427472	0.0125288	NFE2L2	1
GO:0048008	platelet-derived growth factor receptor signaling pathway	1/6	59/18866	0.0186203	0.0427472	0.0125288	PTPN1	1
GO:1901799	negative regulation of proteasomal protein catabolic process	1/6	59/18866	0.0186203	0.0427472	0.0125288	SDCBP	1
GO:0001836	release of cytochrome c from mitochondria	1/6	60/18866	0.0189334	0.0427472	0.0125288	TNFSF10	1
GO:0019229	regulation of vasoconstriction	1/6	60/18866	0.0189334	0.0427472	0.0125288	RHOA	1
GO:0030865	cortical cytoskeleton organization	1/6	60/18866	0.0189334	0.0427472	0.0125288	RHOA	1
GO:0043388	positive regulation of DNA binding	1/6	60/18866	0.0189334	0.0427472	0.0125288	PARP1	1
GO:0061098	positive regulation of protein tyrosine kinase activity	1/6	60/18866	0.0189334	0.0427472	0.0125288	PTPN1	1
GO:1902883	negative regulation of response to oxidative stress	1/6	60/18866	0.0189334	0.0427472	0.0125288	NFE2L2	1
GO:0010658	striated muscle cell apoptotic process	1/6	61/18866	0.0192464	0.0427472	0.0125288	NFE2L2	1
GO:0021872	forebrain generation of neurons	1/6	61/18866	0.0192464	0.0427472	0.0125288	RHOA	1
GO:0042278	purine nucleoside metabolic process	1/6	61/18866	0.0192464	0.0427472	0.0125288	RHOA	1
GO:0046324	regulation of glucose import	1/6	61/18866	0.0192464	0.0427472	0.0125288	NFE2L2	1
GO:0090303	positive regulation of wound healing	1/6	61/18866	0.0192464	0.0427472	0.0125288	NFE2L2	1
GO:1902041	regulation of extrinsic apoptotic signaling pathway via death domain receptors	1/6	61/18866	0.0192464	0.0427472	0.0125288	TNFSF10	1
GO:1904356	regulation of telomere maintenance via telomere lengthening	1/6	61/18866	0.0192464	0.0427472	0.0125288	PARP1	1
GO:0032233	positive regulation of actin filament bundle assembly	1/6	62/18866	0.0195593	0.0429897	0.0125999	RHOA	1
GO:0048857	neural nucleus development	1/6	62/18866	0.0195593	0.0429897	0.0125999	RHOA	1
GO:0060393	regulation of pathway-restricted SMAD protein phosphorylation	1/6	62/18866	0.0195593	0.0429897	0.0125999	SDCBP	1
GO:2000351	regulation of endothelial cell apoptotic process	1/6	62/18866	0.0195593	0.0429897	0.0125999	NFE2L2	1
GO:0031122	cytoplasmic microtubule organization	1/6	63/18866	0.0198721	0.0431159	0.0126369	RHOA	1
GO:0046635	positive regulation of alpha-beta T cell activation	1/6	63/18866	0.0198721	0.0431159	0.0126369	RHOA	1
GO:0051893	regulation of focal adhesion assembly	1/6	63/18866	0.0198721	0.0431159	0.0126369	RHOA	1
GO:0070059	intrinsic apoptotic signaling pathway in response to endoplasmic reticulum stress	1/6	63/18866	0.0198721	0.0431159	0.0126369	PTPN1	1
GO:0090109	regulation of cell-substrate junction assembly	1/6	63/18866	0.0198721	0.0431159	0.0126369	RHOA	1
GO:0046637	regulation of alpha-beta T cell differentiation	1/6	64/18866	0.0201849	0.0435704	0.0127701	RHOA	1
GO:2000401	regulation of lymphocyte migration	1/6	64/18866	0.0201849	0.0435704	0.0127701	RHOA	1
GO:0006940	regulation of smooth muscle contraction	1/6	65/18866	0.0204976	0.0437973	0.0128366	RHOA	1
GO:0009206	purine ribonucleoside triphosphate biosynthetic process	1/6	65/18866	0.0204976	0.0437973	0.0128366	PARP1	1
GO:0060389	pathway-restricted SMAD protein phosphorylation	1/6	65/18866	0.0204976	0.0437973	0.0128366	SDCBP	1
GO:0090307	mitotic spindle assembly	1/6	65/18866	0.0204976	0.0437973	0.0128366	RHOA	1
GO:0009145	purine nucleoside triphosphate biosynthetic process	1/6	66/18866	0.0208102	0.0440195	0.0129017	PARP1	1
GO:0046626	regulation of insulin receptor signaling pathway	1/6	66/18866	0.0208102	0.0440195	0.0129017	PTPN1	1
GO:0150116	regulation of cell-substrate junction organization	1/6	66/18866	0.0208102	0.0440195	0.0129017	RHOA	1
GO:2000378	negative regulation of reactive oxygen species metabolic process	1/6	66/18866	0.0208102	0.0440195	0.0129017	RHOA	1
GO:0036498	IRE1-mediated unfolded protein response	1/6	67/18866	0.0211227	0.0444577	0.0130301	PTPN1	1
GO:0072678	T cell migration	1/6	67/18866	0.0211227	0.0444577	0.0130301	RHOA	1
GO:0010812	negative regulation of cell-substrate adhesion	1/6	68/18866	0.0214351	0.0448913	0.0131572	RHOA	1
GO:0072577	endothelial cell apoptotic process	1/6	68/18866	0.0214351	0.0448913	0.0131572	NFE2L2	1
GO:0050771	negative regulation of axonogenesis	1/6	70/18866	0.0220597	0.0460851	0.0135071	RHOA	1
GO:0009201	ribonucleoside triphosphate biosynthetic process	1/6	71/18866	0.0223719	0.0463927	0.0135973	PARP1	1
GO:0035690	cellular response to drug	1/6	71/18866	0.0223719	0.0463927	0.0135973	NFE2L2	1
GO:0045739	positive regulation of DNA repair	1/6	71/18866	0.0223719	0.0463927	0.0135973	PARP1	1
GO:0000281	mitotic cytokinesis	1/6	72/18866	0.0226839	0.0468099	0.0137195	RHOA	1
GO:0009119	ribonucleoside metabolic process	1/6	72/18866	0.0226839	0.0468099	0.0137195	RHOA	1
GO:0010611	regulation of cardiac muscle hypertrophy	1/6	73/18866	0.022996	0.0470619	0.0137934	PARP1	1
GO:1902036	regulation of hematopoietic stem cell differentiation	1/6	73/18866	0.022996	0.0470619	0.0137934	NFE2L2	1
GO:0006305	DNA alkylation	1/6	74/18866	0.0233079	0.0470619	0.0137934	PARP1	1
GO:0006306	DNA methylation	1/6	74/18866	0.0233079	0.0470619	0.0137934	PARP1	1
GO:0006801	superoxide metabolic process	1/6	74/18866	0.0233079	0.0470619	0.0137934	NFE2L2	1
GO:0043507	positive regulation of JUN kinase activity	1/6	74/18866	0.0233079	0.0470619	0.0137934	PTPN1	1
GO:0051881	regulation of mitochondrial membrane potential	1/6	74/18866	0.0233079	0.0470619	0.0137934	PARP1	1
GO:1903036	positive regulation of response to wounding	1/6	74/18866	0.0233079	0.0470619	0.0137934	NFE2L2	1
GO:1903051	negative regulation of proteolysis involved in cellular protein catabolic process	1/6	74/18866	0.0233079	0.0470619	0.0137934	SDCBP	1
GO:0046323	glucose import	1/6	75/18866	0.0236197	0.0474644	0.0139114	NFE2L2	1
GO:1900076	regulation of cellular response to insulin stimulus	1/6	75/18866	0.0236197	0.0474644	0.0139114	PTPN1	1
GO:0014743	regulation of muscle hypertrophy	1/6	76/18866	0.0239315	0.0477498	0.013995	PARP1	1
GO:0060193	positive regulation of lipase activity	1/6	76/18866	0.0239315	0.0477498	0.013995	RHOA	1
GO:1903524	positive regulation of blood circulation	1/6	76/18866	0.0239315	0.0477498	0.013995	RHOA	1
GO:0061418	regulation of transcription from RNA polymerase II promoter in response to hypoxia	1/6	77/18866	0.0242432	0.0482576	0.0141439	NFE2L2	1
GO:0030433	ubiquitin-dependent ERAD pathway	1/6	78/18866	0.0245548	0.0485345	0.014225	NFE2L2	1
GO:0042310	vasoconstriction	1/6	78/18866	0.0245548	0.0485345	0.014225	RHOA	1
GO:0060395	SMAD protein signal transduction	1/6	78/18866	0.0245548	0.0485345	0.014225	PARP1	1
GO:0010827	regulation of glucose transmembrane transport	1/6	79/18866	0.0248663	0.048694	0.0142718	NFE2L2	1
GO:0043407	negative regulation of MAP kinase activity	1/6	79/18866	0.0248663	0.048694	0.0142718	PTPN1	1
GO:0043536	positive regulation of blood vessel endothelial cell migration	1/6	79/18866	0.0248663	0.048694	0.0142718	NFE2L2	1
GO:0070373	negative regulation of ERK1 and ERK2 cascade	1/6	79/18866	0.0248663	0.048694	0.0142718	PTPN1	1
GO:0032204	regulation of telomere maintenance	1/6	80/18866	0.0251777	0.0489631	0.0143506	PARP1	1
GO:1900182	positive regulation of protein localization to nucleus	1/6	80/18866	0.0251777	0.0489631	0.0143506	PARP1	1
GO:1901224	positive regulation of NIK/NF-kappaB signaling	1/6	80/18866	0.0251777	0.0489631	0.0143506	RHOA	1
GO:0010833	telomere maintenance via telomere lengthening	1/6	81/18866	0.025489	0.0493412	0.0144614	PARP1	1
GO:0034644	cellular response to UV	1/6	81/18866	0.025489	0.0493412	0.0144614	PARP1	1
GO:0009142	nucleoside triphosphate biosynthetic process	1/6	82/18866	0.0258003	0.0496024	0.014538	PARP1	1
GO:0030193	regulation of blood coagulation	1/6	82/18866	0.0258003	0.0496024	0.014538	NFE2L2	1
GO:1903671	negative regulation of sprouting angiogenesis	1/6	82/18866	0.0258003	0.0496024	0.014538	RHOA	1
GO:0048041	focal adhesion assembly	1/6	83/18866	0.0261115	0.049973	0.0146466	RHOA	1
GO:1900046	regulation of hemostasis	1/6	83/18866	0.0261115	0.049973	0.0146466	NFE2L2	1
GO:0050886	endocrine process	1/6	84/18866	0.0264226	0.050454	0.0147876	RHOA	1
GO:0043297	apical junction assembly	1/6	85/18866	0.0267336	0.0508179	0.0148943	RHOA	1
GO:2000779	regulation of double-strand break repair	1/6	85/18866	0.0267336	0.0508179	0.0148943	PARP1	1
GO:0006919	activation of cysteine-type endopeptidase activity involved in apoptotic process	1/6	86/18866	0.0270445	0.0508365	0.0148997	TNFSF10	1
GO:0014910	regulation of smooth muscle cell migration	1/6	86/18866	0.0270445	0.0508365	0.0148997	NFE2L2	1
GO:0050772	positive regulation of axonogenesis	1/6	86/18866	0.0270445	0.0508365	0.0148997	RHOA	1
GO:0097756	negative regulation of blood vessel diameter	1/6	86/18866	0.0270445	0.0508365	0.0148997	RHOA	1
GO:1901532	regulation of hematopoietic progenitor cell differentiation	1/6	86/18866	0.0270445	0.0508365	0.0148997	NFE2L2	1
GO:0032436	positive regulation of proteasomal ubiquitin-dependent protein catabolic process	1/6	87/18866	0.0273554	0.0508545	0.014905	NFE2L2	1
GO:0051781	positive regulation of cell division	1/6	87/18866	0.0273554	0.0508545	0.014905	RHOA	1
GO:0060218	hematopoietic stem cell differentiation	1/6	87/18866	0.0273554	0.0508545	0.014905	NFE2L2	1
GO:0090049	regulation of cell migration involved in sprouting angiogenesis	1/6	87/18866	0.0273554	0.0508545	0.014905	RHOA	1
GO:1903363	negative regulation of cellular protein catabolic process	1/6	87/18866	0.0273554	0.0508545	0.014905	SDCBP	1
GO:0050818	regulation of coagulation	1/6	88/18866	0.0276661	0.0513192	0.0150412	NFE2L2	1
GO:0008625	extrinsic apoptotic signaling pathway via death domain receptors	1/6	89/18866	0.0279768	0.0515555	0.0151104	TNFSF10	1
GO:0043506	regulation of JUN kinase activity	1/6	89/18866	0.0279768	0.0515555	0.0151104	PTPN1	1
GO:0043537	negative regulation of blood vessel endothelial cell migration	1/6	89/18866	0.0279768	0.0515555	0.0151104	RHOA	1
GO:0032465	regulation of cytokinesis	1/6	90/18866	0.0282874	0.0520143	0.0152449	RHOA	1
GO:0030901	midbrain development	1/6	91/18866	0.0285979	0.0520187	0.0152462	RHOA	1
GO:0045921	positive regulation of exocytosis	1/6	91/18866	0.0285979	0.0520187	0.0152462	SDCBP	1
GO:0051492	regulation of stress fiber assembly	1/6	91/18866	0.0285979	0.0520187	0.0152462	RHOA	1
GO:0051899	membrane depolarization	1/6	91/18866	0.0285979	0.0520187	0.0152462	PARP1	1
GO:2000177	regulation of neural precursor cell proliferation	1/6	91/18866	0.0285979	0.0520187	0.0152462	RHOA	1
GO:0045582	positive regulation of T cell differentiation	1/6	92/18866	0.0289084	0.0524703	0.0153785	RHOA	1
GO:0014909	smooth muscle cell migration	1/6	93/18866	0.0292187	0.0528064	0.0154771	NFE2L2	1
GO:0061097	regulation of protein tyrosine kinase activity	1/6	93/18866	0.0292187	0.0528064	0.0154771	PTPN1	1
GO:0010660	regulation of muscle cell apoptotic process	1/6	94/18866	0.029529	0.0531396	0.0155747	NFE2L2	1
GO:1904035	regulation of epithelial cell apoptotic process	1/6	94/18866	0.029529	0.0531396	0.0155747	NFE2L2	1
GO:0003073	regulation of systemic arterial blood pressure	1/6	95/18866	0.0298392	0.0533565	0.0156383	RHOA	1
GO:0060337	type I interferon signaling pathway	1/6	95/18866	0.0298392	0.0533565	0.0156383	PTPN1	1
GO:0071357	cellular response to type I interferon	1/6	95/18866	0.0298392	0.0533565	0.0156383	PTPN1	1
GO:0046634	regulation of alpha-beta T cell activation	1/6	97/18866	0.0304593	0.0541214	0.0158625	RHOA	1
GO:1990868	response to chemokine	1/6	97/18866	0.0304593	0.0541214	0.0158625	RHOA	1
GO:1990869	cellular response to chemokine	1/6	97/18866	0.0304593	0.0541214	0.0158625	RHOA	1
GO:0010657	muscle cell apoptotic process	1/6	98/18866	0.0307692	0.054329	0.0159233	NFE2L2	1
GO:0010771	negative regulation of cell morphogenesis involved in differentiation	1/6	98/18866	0.0307692	0.054329	0.0159233	RHOA	1
GO:0044728	DNA methylation or demethylation	1/6	98/18866	0.0307692	0.054329	0.0159233	PARP1	1
GO:0007044	cell-substrate junction assembly	1/6	99/18866	0.0310791	0.0545338	0.0159833	RHOA	1
GO:0010717	regulation of epithelial to mesenchymal transition	1/6	99/18866	0.0310791	0.0545338	0.0159833	SDCBP	1
GO:0034340	response to type I interferon	1/6	99/18866	0.0310791	0.0545338	0.0159833	PTPN1	1
GO:0036503	ERAD pathway	1/6	100/18866	0.0313889	0.054736	0.0160426	NFE2L2	1
GO:0061640	cytoskeleton-dependent cytokinesis	1/6	100/18866	0.0313889	0.054736	0.0160426	RHOA	1
GO:0070301	cellular response to hydrogen peroxide	1/6	100/18866	0.0313889	0.054736	0.0160426	NFE2L2	1
GO:0030838	positive regulation of actin filament polymerization	1/6	101/18866	0.0316986	0.0550485	0.0161342	RHOA	1
GO:0060191	regulation of lipase activity	1/6	101/18866	0.0316986	0.0550485	0.0161342	RHOA	1
GO:0043502	regulation of muscle adaptation	1/6	102/18866	0.0320082	0.0551325	0.0161588	PARP1	1
GO:0110020	regulation of actomyosin structure organization	1/6	102/18866	0.0320082	0.0551325	0.0161588	RHOA	1
GO:0150115	cell-substrate junction organization	1/6	102/18866	0.0320082	0.0551325	0.0161588	RHOA	1
GO:2000060	positive regulation of ubiquitin-dependent protein catabolic process	1/6	102/18866	0.0320082	0.0551325	0.0161588	NFE2L2	1
GO:0002042	cell migration involved in sprouting angiogenesis	1/6	103/18866	0.0323177	0.0553269	0.0162158	RHOA	1
GO:0035335	peptidyl-tyrosine dephosphorylation	1/6	103/18866	0.0323177	0.0553269	0.0162158	PTPN1	1
GO:0098869	cellular oxidant detoxification	1/6	103/18866	0.0323177	0.0553269	0.0162158	NFE2L2	1
GO:0003300	cardiac muscle hypertrophy	1/6	104/18866	0.0326271	0.0554215	0.0162435	PARP1	1
GO:0009116	nucleoside metabolic process	1/6	104/18866	0.0326271	0.0554215	0.0162435	RHOA	1
GO:0032231	regulation of actin filament bundle assembly	1/6	104/18866	0.0326271	0.0554215	0.0162435	RHOA	1
GO:0045621	positive regulation of lymphocyte differentiation	1/6	105/18866	0.0329365	0.0554215	0.0162435	RHOA	1
GO:0048259	regulation of receptor-mediated endocytosis	1/6	105/18866	0.0329365	0.0554215	0.0162435	SDCBP	1
GO:0062014	negative regulation of small molecule metabolic process	1/6	105/18866	0.0329365	0.0554215	0.0162435	PARP1	1
GO:2001022	positive regulation of response to DNA damage stimulus	1/6	105/18866	0.0329365	0.0554215	0.0162435	PARP1	1
GO:0014812	muscle cell migration	1/6	106/18866	0.0332458	0.0554215	0.0162435	NFE2L2	1
GO:0030038	contractile actin filament bundle assembly	1/6	106/18866	0.0332458	0.0554215	0.0162435	RHOA	1
GO:0034446	substrate adhesion-dependent cell spreading	1/6	106/18866	0.0332458	0.0554215	0.0162435	RHOA	1
GO:0043149	stress fiber assembly	1/6	106/18866	0.0332458	0.0554215	0.0162435	RHOA	1
GO:0046632	alpha-beta T cell differentiation	1/6	106/18866	0.0332458	0.0554215	0.0162435	RHOA	1
GO:2000379	positive regulation of reactive oxygen species metabolic process	1/6	106/18866	0.0332458	0.0554215	0.0162435	NFE2L2	1
GO:0000018	regulation of DNA recombination	1/6	107/18866	0.033555	0.0554215	0.0162435	PARP1	1
GO:0010596	negative regulation of endothelial cell migration	1/6	107/18866	0.033555	0.0554215	0.0162435	RHOA	1
GO:0014897	striated muscle hypertrophy	1/6	107/18866	0.033555	0.0554215	0.0162435	PARP1	1
GO:1903426	regulation of reactive oxygen species biosynthetic process	1/6	107/18866	0.033555	0.0554215	0.0162435	RHOA	1
GO:2001237	negative regulation of extrinsic apoptotic signaling pathway	1/6	107/18866	0.033555	0.0554215	0.0162435	TNFSF10	1
GO:0032508	DNA duplex unwinding	1/6	108/18866	0.0338641	0.055714	0.0163293	PARP1	1
GO:0060071	Wnt signaling pathway, planar cell polarity pathway	1/6	108/18866	0.0338641	0.055714	0.0163293	RHOA	1
GO:0006939	smooth muscle contraction	1/6	109/18866	0.0341731	0.0558956	0.0163825	RHOA	1
GO:0014896	muscle hypertrophy	1/6	109/18866	0.0341731	0.0558956	0.0163825	PARP1	1
GO:0043618	regulation of transcription from RNA polymerase II promoter in response to stress	1/6	109/18866	0.0341731	0.0558956	0.0163825	NFE2L2	1
GO:0006289	nucleotide-excision repair	1/6	110/18866	0.0344821	0.0559671	0.0164034	PARP1	1
GO:0090175	regulation of establishment of planar polarity	1/6	110/18866	0.0344821	0.0559671	0.0164034	RHOA	1
GO:1901800	positive regulation of proteasomal protein catabolic process	1/6	110/18866	0.0344821	0.0559671	0.0164034	NFE2L2	1
GO:1904659	glucose transmembrane transport	1/6	110/18866	0.0344821	0.0559671	0.0164034	NFE2L2	1
GO:0008645	hexose transmembrane transport	1/6	114/18866	0.0357171	0.057639	0.0168934	NFE2L2	1
GO:0043200	response to amino acid	1/6	114/18866	0.0357171	0.057639	0.0168934	RHOA	1
GO:1990748	cellular detoxification	1/6	114/18866	0.0357171	0.057639	0.0168934	NFE2L2	1
GO:0031623	receptor internalization	1/6	115/18866	0.0360256	0.0578053	0.0169422	SDCBP	1
GO:0043620	regulation of DNA-templated transcription in response to stress	1/6	115/18866	0.0360256	0.0578053	0.0169422	NFE2L2	1
GO:0051225	spindle assembly	1/6	115/18866	0.0360256	0.0578053	0.0169422	RHOA	1
GO:0015749	monosaccharide transmembrane transport	1/6	116/18866	0.036334	0.0580794	0.0170225	NFE2L2	1
GO:0032392	DNA geometric change	1/6	116/18866	0.036334	0.0580794	0.0170225	PARP1	1
GO:0072676	lymphocyte migration	1/6	117/18866	0.0366424	0.0583513	0.0171022	RHOA	1
GO:1904019	epithelial cell apoptotic process	1/6	117/18866	0.0366424	0.0583513	0.0171022	NFE2L2	1
GO:0007052	mitotic spindle organization	1/6	118/18866	0.0369507	0.0584015	0.0171169	RHOA	1
GO:0021987	cerebral cortex development	1/6	118/18866	0.0369507	0.0584015	0.0171169	RHOA	1
GO:0034219	carbohydrate transmembrane transport	1/6	118/18866	0.0369507	0.0584015	0.0171169	NFE2L2	1
GO:2000736	regulation of stem cell differentiation	1/6	118/18866	0.0369507	0.0584015	0.0171169	NFE2L2	1
GO:0010822	positive regulation of mitochondrion organization	1/6	119/18866	0.0372589	0.0586689	0.0171953	TNFSF10	1
GO:1901222	regulation of NIK/NF-kappaB signaling	1/6	119/18866	0.0372589	0.0586689	0.0171953	RHOA	1
GO:0006304	DNA modification	1/6	120/18866	0.037567	0.0590439	0.0173052	PARP1	1
GO:1900542	regulation of purine nucleotide metabolic process	1/6	121/18866	0.0378751	0.0594174	0.0174147	PARP1	1
GO:0045471	response to ethanol	1/6	122/18866	0.0381831	0.0596787	0.0174913	RHOA	1
GO:0097237	cellular response to toxic substance	1/6	122/18866	0.0381831	0.0596787	0.0174913	NFE2L2	1
GO:0006140	regulation of nucleotide metabolic process	1/6	123/18866	0.0384909	0.0600487	0.0175997	PARP1	1
GO:0001736	establishment of planar polarity	1/6	124/18866	0.0387987	0.0600846	0.0176102	RHOA	1
GO:0007164	establishment of tissue polarity	1/6	124/18866	0.0387987	0.0600846	0.0176102	RHOA	1
GO:0010633	negative regulation of epithelial cell migration	1/6	124/18866	0.0387987	0.0600846	0.0176102	RHOA	1
GO:0051101	regulation of DNA binding	1/6	124/18866	0.0387987	0.0600846	0.0176102	PARP1	1
GO:0001952	regulation of cell-matrix adhesion	1/6	125/18866	0.0391064	0.0601199	0.0176206	RHOA	1
GO:0003014	renal system process	1/6	125/18866	0.0391064	0.0601199	0.0176206	RHOA	1
GO:0008637	apoptotic mitochondrial changes	1/6	125/18866	0.0391064	0.0601199	0.0176206	TNFSF10	1
GO:0043500	muscle adaptation	1/6	125/18866	0.0391064	0.0601199	0.0176206	PARP1	1
GO:0017015	regulation of transforming growth factor beta receptor signaling pathway	1/6	127/18866	0.0397216	0.060624	0.0177683	SDCBP	1
GO:0051053	negative regulation of DNA metabolic process	1/6	127/18866	0.0397216	0.060624	0.0177683	PARP1	1
GO:1900180	regulation of protein localization to nucleus	1/6	127/18866	0.0397216	0.060624	0.0177683	PARP1	1
GO:1903052	positive regulation of proteolysis involved in cellular protein catabolic process	1/6	127/18866	0.0397216	0.060624	0.0177683	NFE2L2	1
GO:1903409	reactive oxygen species biosynthetic process	1/6	128/18866	0.0400291	0.060983	0.0178735	RHOA	1
GO:0071482	cellular response to light stimulus	1/6	129/18866	0.0403365	0.0611203	0.0179138	PARP1	1
GO:1901657	glycosyl compound metabolic process	1/6	129/18866	0.0403365	0.0611203	0.0179138	RHOA	1
GO:1903844	regulation of cellular response to transforming growth factor beta stimulus	1/6	129/18866	0.0403365	0.0611203	0.0179138	SDCBP	1
GO:0001101	response to acid chemical	1/6	132/18866	0.0412582	0.0620711	0.0181925	RHOA	1
GO:0006282	regulation of DNA repair	1/6	132/18866	0.0412582	0.0620711	0.0181925	PARP1	1
GO:0010595	positive regulation of endothelial cell migration	1/6	132/18866	0.0412582	0.0620711	0.0181925	NFE2L2	1
GO:0042476	odontogenesis	1/6	132/18866	0.0412582	0.0620711	0.0181925	RHOA	1
GO:0042177	negative regulation of protein catabolic process	1/6	133/18866	0.0415652	0.0624218	0.0182952	SDCBP	1
GO:0045995	regulation of embryonic development	1/6	134/18866	0.0418722	0.0627711	0.0183976	NFE2L2	1
GO:0003158	endothelium development	1/6	135/18866	0.0421791	0.0630073	0.0184669	RHOA	1
GO:0099024	plasma membrane invagination	1/6	135/18866	0.0421791	0.0630073	0.0184669	RHOA	1
GO:0045727	positive regulation of translation	1/6	136/18866	0.0424859	0.0633535	0.0185683	RHOA	1
GO:0032273	positive regulation of protein polymerization	1/6	137/18866	0.0427926	0.0636984	0.0186694	RHOA	1
GO:0000724	double-strand break repair via homologous recombination	1/6	138/18866	0.0430993	0.0639293	0.0187371	PARP1	1
GO:0098754	detoxification	1/6	138/18866	0.0430993	0.0639293	0.0187371	NFE2L2	1
GO:0000725	recombinational repair	1/6	140/18866	0.0437123	0.0644986	0.0189039	PARP1	1
GO:0007266	Rho protein signal transduction	1/6	140/18866	0.0437123	0.0644986	0.0189039	RHOA	1
GO:0009411	response to UV	1/6	140/18866	0.0437123	0.0644986	0.0189039	PARP1	1
GO:0008584	male gonad development	1/6	141/18866	0.0440187	0.0647244	0.0189701	TNFSF10	1
GO:0030010	establishment of cell polarity	1/6	141/18866	0.0440187	0.0647244	0.0189701	RHOA	1
GO:0002687	positive regulation of leukocyte migration	1/6	142/18866	0.0443251	0.0649462	0.0190351	RHOA	1
GO:0046546	development of primary male sexual characteristics	1/6	142/18866	0.0443251	0.0649462	0.0190351	TNFSF10	1
GO:0008286	insulin receptor signaling pathway	1/6	143/18866	0.0446313	0.0649462	0.0190351	PTPN1	1
GO:0010324	membrane invagination	1/6	143/18866	0.0446313	0.0649462	0.0190351	RHOA	1
GO:0035296	regulation of tube diameter	1/6	143/18866	0.0446313	0.0649462	0.0190351	RHOA	1
GO:0097746	regulation of blood vessel diameter	1/6	143/18866	0.0446313	0.0649462	0.0190351	RHOA	1
GO:0010212	response to ionizing radiation	1/6	144/18866	0.0449375	0.0650553	0.0190671	PARP1	1
GO:0035150	regulation of tube size	1/6	144/18866	0.0449375	0.0650553	0.0190671	RHOA	1
GO:1902850	microtubule cytoskeleton organization involved in mitosis	1/6	144/18866	0.0449375	0.0650553	0.0190671	RHOA	1
GO:0001738	morphogenesis of a polarized epithelium	1/6	145/18866	0.0452435	0.0653862	0.0191641	RHOA	1
GO:0042542	response to hydrogen peroxide	1/6	146/18866	0.0455495	0.0656038	0.0192278	NFE2L2	1
GO:0046631	alpha-beta T cell activation	1/6	146/18866	0.0455495	0.0656038	0.0192278	RHOA	1
GO:0007043	cell-cell junction assembly	1/6	147/18866	0.0458555	0.0658197	0.0192911	RHOA	1
GO:0051384	response to glucocorticoid	1/6	147/18866	0.0458555	0.0658197	0.0192911	RHOA	1
GO:0071901	negative regulation of protein serine/threonine kinase activity	1/6	148/18866	0.0461613	0.0659224	0.0193212	PTPN1	1
GO:1903670	regulation of sprouting angiogenesis	1/6	148/18866	0.0461613	0.0659224	0.0193212	RHOA	1
GO:2001251	negative regulation of chromosome organization	1/6	148/18866	0.0461613	0.0659224	0.0193212	PARP1	1
GO:0006119	oxidative phosphorylation	1/6	149/18866	0.046467	0.0660239	0.019351	RHOA	1
GO:0043524	negative regulation of neuron apoptotic process	1/6	149/18866	0.046467	0.0660239	0.019351	RHOA	1
GO:1903364	positive regulation of cellular protein catabolic process	1/6	149/18866	0.046467	0.0660239	0.019351	NFE2L2	1
GO:0045580	regulation of T cell differentiation	1/6	150/18866	0.0467727	0.0663465	0.0194455	RHOA	1
GO:0008643	carbohydrate transport	1/6	151/18866	0.0470783	0.0664449	0.0194744	NFE2L2	1
GO:0035567	non-canonical Wnt signaling pathway	1/6	151/18866	0.0470783	0.0664449	0.0194744	RHOA	1
GO:0061041	regulation of wound healing	1/6	151/18866	0.0470783	0.0664449	0.0194744	NFE2L2	1
GO:0001837	epithelial to mesenchymal transition	1/6	152/18866	0.0473838	0.0667645	0.019568	SDCBP	1
GO:0010977	negative regulation of neuron projection development	1/6	154/18866	0.0479946	0.0674	0.0197543	RHOA	1
GO:0061351	neural precursor cell proliferation	1/6	154/18866	0.0479946	0.0674	0.0197543	RHOA	1
GO:0050773	regulation of dendrite development	1/6	155/18866	0.0482998	0.067716	0.0198469	RHOA	1
GO:0000187	activation of MAPK activity	1/6	156/18866	0.048605	0.0679182	0.0199062	PTPN1	1
GO:0008360	regulation of cell shape	1/6	156/18866	0.048605	0.0679182	0.0199062	RHOA	1
GO:0010770	positive regulation of cell morphogenesis involved in differentiation	1/6	157/18866	0.0489101	0.068119	0.019965	RHOA	1
GO:0051017	actin filament bundle assembly	1/6	157/18866	0.0489101	0.068119	0.019965	RHOA	1
GO:0007519	skeletal muscle tissue development	1/6	158/18866	0.0492151	0.0683183	0.0200235	RHOA	1
GO:1903707	negative regulation of hemopoiesis	1/6	158/18866	0.0492151	0.0683183	0.0200235	NFE2L2	1
GO:1902107	positive regulation of leukocyte differentiation	1/6	159/18866	0.04952	0.0686288	0.0201144	RHOA	1

[truncated: 10 more sheets: Table S11, Table S12, Table S13, Table S14, Table S15, Table S16, Table S17, Table S18, Table S19, Table S20 ]
